# Supplementary material for: Positioning Diverse Type IV Structures and Functions Within Class 1 CRISPR-Cas Systems
Source: Front Microbiol. 2021 May 21;12:671522. doi: 10.3389/fmicb.2021.671522 (PMC8175902; doi:10.3389/fmicb.2021.671522)
Supplement: Supplementary file 2 [file Data_Sheet_2.XLSX]

## Sheet: CasDinG
>QKZ86506.1 hypothetical protein HWN47_33670 (plasmid) [Pseudomonas aeruginosa]
MKITKLGVLREHLGALQGSRSGALVSLLREAMSSGLVPLSVPDALVDRFSVSVPPDVLEW
LDRLSDETGLSLSLVAAGLVQNLMRSRANAPSAVAECEGLPAVNARLGRIREWLHPLFKE
TDKALSAGRVAFVEAATGSGKGRMIAALAGQRIEQGHTPVVVSAPMNVVRQLVMDLRELV
PTSTPKMILGRPNFVNPVHVREWVADHPDSRLRLWLEAGCPVVAKATKELQEALGVELAY
LMEDAIEVAEGNVPVHTWALQGAGDEESEAEDLYLRLKSDVGEEAELILCSHTMLAADCR
LHMLAGAGVLPLEFGTLIIDEAHQLEAAFASVYTGTIHLQALAGKIRKADLPVNQRVMLE
NAIGTLKGRIAQSWSAEEKTGTLEDDELRVLEDSIRQFVKHAEKLPRTTDRTNPAVRYAR
KSLAGARAILQDALGGKATVQVGTTPALAYPTISVGRANLRGPLEYLWKRAHASALVSAT
LYLPDIYGVLTAHYSRWVLSVPKDRAHFMPPVHPEWVVKQARLHLVPTATAPDDSEAWLQ
EVESLVRSAAESAKGGTLVLCTSYATVNALAASLSDYGDCVIAQGGKLSPAACAARYRAL
YGQGKKPIWLGVGSAWTGVNLSDDSLPPERVGEDHMLSDLVIPRTPFRVNRSLTHHRRAS
QLFVAELNETARLLKQGMGRLVRKEGAPVKRIWFADPRVTSPNSKYSMIKKLLLPYQRVE
VGAD
>BCB22475.1 helicase (plasmid) [Bosea sp. ANAM02]
MSSMSIVHDLFSNPESEFFSIGLGGRLGKPRAAQAQFAEAVEGLLDQRSGIGIIQGETGS
GKTAGYLVPALLKAAKTGALVVISTNTLNLQKQLMKDALPSALVLIERLTGKRLRAARRI
GRQNFISLPGLQIKINDLAREATPNSALVKLLGRIHAELSIDPANATKQHVSEAFGQELG
EIGVPAHFFDQLQIGRVDGDDYAYLKMLDDSVNCDVLVTNHALLTYNLMCSGGFLYDVKS
DDRRPVIMIVDEADALASMAASLATRKLPLRDLDYAASRIDVAKATRTRLNKCLKNIAAS
FDQARDAGAILNRPSDIAIMPLSGQSNLQKVLLGEIEEVEGILTTCMSKDGLGTMRRYDL
DTIVRDLQAIRANLARQGGASSEILSLYWSPIRNFPGFHIDGGDAGRIISRLWRLEHLRP
ATLLFTSATLTGAADRGIPMAGFAREIGMGQRVLAETVCAAFAPEQFGSMDFVLIDPRIA
PPVTIRNDGDDDDTNTIANPAILPWWCGMIRAASDKGGRILVLLPSHRDASLVRDALGAI
DGRRILLDSRDEGAQVLRAFETDASAILISAIRWEGLDMPGKIRHIVIPRYPLTPRDVVR
DALREESLLARGYKKSSIRAQAFMASLSQARRKFFQGAGRGIRIESDSVTIWIGDSRWPL
SDDRRERHPEVISRNWASSMVYAVPQRFRSNLDNAAIYSLASGVGPFESIEKERRQSRLS
AFLDKIRPRREDVPDALPRL
>QIG50383.1 hypothetical protein G5V57_23220 [Nordella sp. HKS 07]
MTSTSRILSRILTPRDQQKRLAEFIDGAASPAIAVQADTGTGKTAVLLSAAIAEAKRGRR
AIVSTHTIQLLHQVEREAARFSTEGVSFGTRLGMRNFISVSRANSAFARLLSRDDATAED
EAVFSDLMNFAESRSGLIEDFVAECGDLPAGLKPHEICLLPSARASDRAAWQRATEAVRE
TEIVIQTHALTLAQARFGQLPPVVIFDEADALSDVADSAEDNRLSLAELQALLKYAGVST
AALDRVTAEPRDFKLREDLAATLKIKHEDEDVRFAMSNAQRILTAHKRDGPRRGTDVIRE
GNDTIIRALWADRAHWIWRNLTDAGAQRSIFASATLAVGDQVGLSLRRYGVPLASTEAAS
FSPRNFGTMDFRVIPETTPAPVQDRTVNDAWREEASLWLTREGLMRKDSRPLVLAQSYAD
TAYFAERLGIIGHERGQPLARFVERFRSGDIQGLATPAGWAGIDLPGLITDVVVLRLPYG
VIDDLKTELTGRTDFPAIKAAMQRKLKQGLGRGIRKEDDQVTVWLADPRVHDLRNGILAA
IPERFRNAFLVSLNQVRMRLAAVRTEQERFRDALLAHHGGRCVVTGSNVEAVLEAAHRPG
KSWKAGHNRVEDGLLVRSDIHKLIDDGLLTITDNVVSVDPSVAAEYGQYEGKVIAT
>SFF31099.1 CRISPR type AFERR-associated DEAD/DEAH-box helicase Csf4 [Acidovorax wautersii]
MAMPWKFAPGLIATIPEGSTPAAVERALASWALTAATDWTWIDPPSAIDWRPEQRILLDQ
VAELRRDAIGMLEGGTGIGKTRAFAWLASAADQRVVIAVPTLSIGSQWIEAWKLFCDAPL
AQAWGRSHYSDNEALAIELQDQALQAAGAARAVLCTHQMIPKVLEAASSPSMLLVDEAHL
LSASMAGLAGKFVPAAVLGPWITRWCNQQTLPGADDEEIELGGRMRELVVRRLVPQPEQH
QTWRASVVTRQGGEPLLWVRHAGSVDTVLQQLWARVSQAVLFSGTLSWQTYAGVRTLQHQ
ARRLAIPAARLQDLGRVRAEWRDEGVTVLRPAREQGVDGKAWLGAYRGREEIWWPEAADA
ILDFKGRGGKTLVLANSYADIAGIAEAMGKTTGVVVAEKGMPMDEQAKKFARKTAWCWLA
TGAAWTGMDTNVPLQRVVITKLPLPDPQAMRLLAHPQDAVYDAVARLRQGVGRLVRAAGG
TGLEIVIMDGRINDLRPRWRTICQPFMQVLGEEFETHGIFVRSPNNG
>KAB0719963.1 hypothetical protein F7O90_31660 [Pseudomonas aeruginosa]
MKITKLGVLREHLGALQGSRSGALVSLLREAMSSGLVPLSVPDALVDRFSVSVPPDVLEW
LDRLSDETGLSLSLVAAGLVQNLMRSRANAPSAVAECEGLPAVNARLGRIREWLHPLFKE
TDKALSAGRVAFVEAATGSGKGRMIAALAGQRIEQGHTPVVVSAPMNVVRQLVMDLRELV
PTSTPKMILGRPNFVNPVHVREWVADHPDSRLRLWLEAGCPVVAKATKELQEALGVELAY
LMEDAIEVAEGNVPVHTWALQGAGDEESEAEDLYLRLKSDVGEEAELILCSHTMLAADCR
LHMLAGAGVLPLEFGTLIIDEAHQLEAAFASVYTGTIHLQALAGKIRKADLPVNQRVMLE
NAIGTLKGRIAQSWSAEEKTGTLEDDELRVLEESIRQFVKHAEKLPRTTDRTNPAVRYAR
KSLAGARAILQDALGGKATVQVGTTPALAYPTISVGRANLRGPLEYLWKRAHASALVSAT
LYLPDIYGVLTAHYSRWVLSVPKDRAHFMPPVHPEWVVKQARLHLVPTATAPDDSEAWLQ
EVESLVRSAAESAKGGTLVLCTSYATVNALAASLSDYGDCVIAQGGKLSPAACAARYRAL
YGQGKKPIWLGVGSAWTGVNLSDDSLPPERVGEDHMLSDLVIPRTPFRVNRSLTHHRRAS
QLFVAELNETARLLKQGMGRLVRKEGAPVKRIWFADPRVTSPNSKYSMIKKLLLPYQRVE
VGAD
>VFT18732.1 ATP-dependent DNA helicase DinG [Pseudomonas aeruginosa]
MKITKLGVLREHLGALQGSRSGALVSLLREAMSSGLVPLSVPDALVDRFSVSVPPDVLEW
LDRLSDETGLSLSLVAAGLVQSLMRSRANAPSAVAECEGLPAVNARLGRIREWLHPLFKE
TDKALSAGRVAFVEAATGSGKGRMIAALAGQRIEQGHTPVVVSAPMNVVRQLVMDLRELV
PTSTPKMILGRPNFVNPVHVREWVADHPDSRLRLWLEAGCPVVAKATKELQEALGVELAY
LMEDAIEVAEGNVPVHTWALQGAGDEESEAEDLYLRLKSDVSEEAELILCSHTMLAADCR
LHMLAGAGVLPLEFGTLIIDEAHQLEAAFASVYTGTIHLQALAGKIRKADLPVNQRVMLE
SAIGTLKGRIAQSWSAEEKTGTLEDDELRVLEDSIRQFVKHAEKLPRTTDRTNPAVRYAR
KSLAGARAILQDALGGKATVQVGTTPALAYPTISVGRANLRGPLEYLWKRAHASALVSAT
LYLPDIYGVLTAHYSRWVLSVPKDRAHFMPPVHPEWVVKQARLHLVPTATAPDDSEAWLQ
EVESLVRSAAESAKGGTLVLCTSYATVNALAASLSDYGDCVIAQGGKLSPAACAARYRAL
YGQGKKPIWLGVGSAWTGVNLSDDSLPPERVGEDHMLSDLVIPRTPFRVNRSLTHHRRAS
QLFVAELNETARLLKQGMGRLVRKEGAPVKRIWFADPRVTSPNSKYSMIKKLLLPYQRVE
VGAD
>RUE86373.1 hypothetical protein IPC1135_29855 [Pseudomonas aeruginosa]
MSPPTDQRSLWARTLLTEAVDQGLDSLPVPLQDVSTFTVTLQPALAVRLKALADQHNTPV
SVYAAGLIEAMRQRSESGSISEAPKELPADALPGEGAVREVLRPLLKQAAEKTAAGKIVF
AEAATGTGKGRMIASLAAAAAIKGDTVVVSAPLAVTWQLVNDMKDIPEVRRVGLTLSLGR
PNFISPQRTLEWAIDNERADLAAWIEGGGRPLSLRSKETSKVISHELCWLLEDALLLAED
LPADSLLLTSEDPAECPAQQLYVAMRSNYTEAGIILCSHFMLAAHTRMMQMRGLGNDEEL
DDEAPTGLSLPHFIDTLIVDEAHLLEQAFASIYTHTLRLRPLMRTIESLGSRGRKPALDA
VKELFTQMQAASARSTSASLNVQLSDVPELIPALKDTVKTLGALPTKGMPQDARSVIRIA
MRAANDALSGHSRLRIEVTPVHSYPMLLSGRANLQKALLALWGATGGATLVSATLFTTGD
NGSLTRWKLEVPTERAAFLPPVHPAWTTAPVLLHKEFCPHEPDDSPEWATECAETIQGVT
RTAQGGTLVLCTSYQNTDLLAGRLSAALGDRLIVQSKTSSAATCLAQFKAKHKAGIRPVW
LGLGAAWTGIDLSDHSLPDNPELDRLLSDLVITRIPVGQNRSLTHERRTAIGGFRIISQE
AAWHFRQGLGRLVRRPGVTNKNLWVLDARIYGGAAWVAPFRQIMDRYKKA
>RPY63049.1 hypothetical protein IPC669_32520 [Pseudomonas aeruginosa]
MIAALAGQRIEQGHTPVVVSAPMNVVRQLVMDLRELVPTSTPKMILGRPNFVNPVHVREW
VADHPDSRLRLWLEAGCPVVAKATKELQEALGVELAYLMEDAIEVAEGNVPVHTWALQGA
GDEESEAEDLYLRLKSDVGEEAELILCSHTMLAADCRLHMLAGAGVLPLEFGTLIIDEAH
QLEAAFASVYTGTIHLQALAGKIRKADLPVNQRVMLENAIGTLKGRIAQSWSAEEKTGTL
EDDELRVLEDSIRQFVKHAEKLPRTTDRTNPAVRYARKSLAGARAILQDALGGKATVQVG
TTPALAYPTISVGRANLRGPLEYLWKRAHASALVSATLYLPDIYGVLTAHYSRWVLSVPK
DRAHFMPPVHPEWVVKQARLHLVPTATAPDDSEAWLQEVESLVRSAAESAKGGTLVLCTS
YATVNALAASLSDYGDCVIAQGGKLSPAACAARYRALYGQGKKPIWLGVGSAWTGVNLSD
DSLPPERVGEDHMLSDLVIPRTPFRVNRSLTHHRRASQLFVAELNETARLLKQGMGRLVR
KEGAPVKRIWFADPRVTSPNSKYSMIKKLLLPYQRVEVGAD
>RGE40945.1 hypothetical protein DZC30_19545 [Comamonas testosteroni]
MALAAKRYPVTPIPAALEGRSFTTETYKQLISLALKEQLELQDVDYRNYPTKVFTLSPTM
DARLREIALERYEGDEKAAFVGLCEAGIRHAEERNQEREAAAQQLDIAIPFKAKSNLQAQ
YFESVSKVLADNRILYAEGSTGIGKGRVLCAVGVEKARSTKALVAIAAPTVATVEQLYNE
AESLGIGDVQLRILAGASEFVDDLLLRAAIEEWPEEASEAVRNWVASGARPLHPDRPLVK
SIGPGAAWLRNDLAELAGDMDISNYTLRFDVGAESDSRAIVRKLREVHGETPTVLFCTHH
LLALAQKTQWKLFPAPSLLIVDEAHLLEQHFSLVNTRSLSMHSLRSVLARERRLNKLGAA
SAVGRAYKQSQALSEELKAMRKAGDVAVELAELGFGQRQDLRRITSQLAEQLKSKGCAGV
PLVHGFGKALEGVIERLDRIDRSGEMPTHNCYLHFSRVRGFPSLSVGPVSLNMQLGALWK
ASEQGVVLASASLFTPSATDEQNCDYMRAVLNTPVARTVYASPIIDQEIYNLPTLHVPSI
ERAARLRPASEGDARKQWQCDVANFVAQEVLPTAKGGVMLLNTAYEDIEGISQHLQASAA
QLQREVVCMQRGTSFMSAVQAYRSAYAAGKHPIFLALGPAWTGLDLTDSSVEAGQDFLLT
DVIIPKLPVNLNASNTMRNRFNRIGMTAVVTEALLTFKQGLGRVIRRHGVTDRRIWVLDG
RVFDGQPWNDKKNGSVALIQLTATVRRMLKSYLKVVLH
>SUE72693.1 ATP-dependent DNA helicase DinG [Pseudomonas oleovorans]
MEVIRIGAIAPPEKQRSQWARDKLAEAIELKLEPIAVPLHEVESFTSTMNPALASQLKRM
AKDCNIPLARLTAGLLAALRRHYEAMEVAPAPVNPETGIPGQSEVREVLLPLLEQSASAI
EKGKIVFAEAATGTGKGRMIASLAANAAAKGDTVVISAPLAVTWQLIDALKGIREAQVAG
ITLSLGRPNFVSPDRVLEWAVDNERVELAAWVEQGGKPLSERTKGASEVIEHELCWMLED
ALVLAEDLPIDAIMLSPDDDDDCPAQRLYKSMRNNHSEAGIVLCSHYMLAAHVRFMQLRG
LAGEDDPAEPAQSFSLPQAIDTLIVDEAHLLEQAFAAIYSHTLRLRPLVRAIESHVGRGK
TPVVNALNALAQQITRTVQQGKDGGARVCQLDEVPSLEPALRDALTALESISVKSLDGGA
KAVIRVAIRAIKDALSGRSRLRMELTPVRHFPMLVSGRANLQKALLSLWDSVAGAALVSA
TIYASDDHAVLTRWKLEVPPARAIYLPPVHPAWTTEPVVLHPDRNAIEPNDSPEWADETA
GLITKVAERAAGGTLVLCTSYQNAELLQGRLLAVLGERLIVQTKVSSASMCVAQYKALYR
AGARPVWLGVGAAWTGIDLSDEQATDPADDAMLSDLVITRLPVGLNRSLTHERRVAIAGF
KIVTLEAVWQLRQGLGRLVRRPGVKNKNLWVLDSRIGGNTPWVAPYRKLLSRYRTAPL
>PSV27646.1 hypothetical protein C9J40_20130 [Photobacterium sp. GB-72]
MAFKLIMDENEMAVFDEITQSSGQSKSATINKLLSKAVELNLTPMMSILSSNDAMPTFHL
YPTIESKLKKHIKEKGYSLNNEPSKVLSGLVRAVIDNKHDNDETLSDLDEFIEQFFSTAG
KHVRDQQQTLIHHLVEQHTSKSVSLHEASTGIGKTAAKLCAASYLLKKGVVNTAVIAVPT
NKLITQISKEATAFGVDVRQLKSRREFISPSAIELALEESPKDTDVLAFINAEIEKANTY
ELSRLPKAVIDAVDQLKYAIGCDNSTPDNDLALQEYQRYIESFNPAGIIVTTHSMLALDL
QMLLFKRNGVIAQYSEKTGKKISYKSYTDDTKKLKQRGLIAPSYDEWFCDLLIALSREAK
FEAVSRLPYSLTTNYNMALFIDEAHLYKSNVELSLSSSVSLNLLISRLSSVDKMLTGKQK
QQSKAMIKALSILSDMPVDTASDAIKYRLIDFIDLFKHSRSWTSKGSGQVTTDELRLNRI
KKSIESLITFSEDYHDVFITSSRKQKRKSIHSNHDSFNTWLILSSTHQLTHSVSYTSGTL
NDSTGHYRHSIGALRLKSSAAKNRLVTNASLNSDWLFKNVTLTVNHQFTDNFQYAEKAKV
IVDELADRSGGALVLGNSFEEIEAIALEIQRLTNGAFPLIWDTPNGAKNNAKSFLELYKE
NGKTIYLATGAAWHGIDITDRDVPANEDNLIQTLIITRAPFENIIRSDNSELAKYQWLSY
LHKTYVKFKQGLGRLVRRSARENMHLLYLDAEYNKESRREFKHYLERNYQHR
>OZB34657.1 hypothetical protein B7X51_01315 [Pseudomonas sp. 34-62-33]
MEVIRIGAIAPPEKQRSQWARDKLAEAIELKLEPIAVPLHEVESFTSTMNPALASQLKRM
AKDCNIPLARLTAGLLAALRRHYEAMEVAPVPVNPETGIPGQSEVREVLLPLLEQSASAI
EKGKIVFAEAATGTGKGRMIASLAANAAAKGDTVVISAPLAVTWQLIDALKGIREAQVAG
ITLSLGRPNFVSPGRVLEWAVDNERVELAAWVEQGGKPLSARTKGASEVIEHELCWMLED
ALVLAEDLPIDAIMLSPDDDDDCPAQRLYRSMRNNHTEAGIVLCSHYMLAAHVRFMQLRG
LAGEDDPAEPAQSFSLPQAIGTLIVDEAHLLEQAFAAIYSHTLRLRPLVRAIESHVGRGK
TPVVNALNALAQQITRTVQQGKDGGARVCQLDEVPSLEPALRDALTALESVKLKSLDGGA
KAVIRVAIRALKDALSGRSRLRMELTPVRHFPMLVSGRANLQKALLSLWDAVAGAALVSA
TIYASDDHAVLTRWKLEVPPARAIYLPPVHPAWTTEPVLLHPERNAIEPNDSPEWADETA
GLIGRVAESAAGGTLVLCTSYQNAELLQARLMPALGARLIVQTKVSSASMCVAQYKALYR
AGARPVWLGLGAAWTGIDLSDEQATDPADDAMLSDLVITRLPVGLNRSLTHERRVAIAGF
KIVTLEAVWQLRQGLGRLVRRPGVKNKNLWVLDSRIGGNAPWVAPYRKVLSRYRTAPL
>ASJ88793.1 ATP-dependent DNA helicase DinG (plasmid) [Pseudomonas aeruginosa]
MELPADALPGEGAVREVLRPLLKQAAEKTAAGKIVFAEAATGTGKGRMIASLAAAAAIKG
DTVVVSAPLAVTWQLVNDMKDIPEVRRVGLTLSLGRPNFISPQRTLEWAIDNERADLAAW
IEGGGKPLSLRSMETSKVISHELCWLLEDALLLAEDLPADSLLLTSEDPADCPAQQLYVA
MRSNYTEAGIILCSHFMLAAHTRMMQMRGLGNDEELDDEAPTGLSLPHFIDTLIVDEAHL
LEQAFASVYTHTLRLRPLMRTIEGLGSRGRKPALDALKELFTQMQVASARSTNTSLNVPL
SDVPELIPALKDTVKTLGALPTKGMSRDARSVIRIATRAANDALSGHSRLRIEVTPVHSY
PMLLSGRSNLQRALLGLWNATGGATLVSATLFTTGDNGSLTRWKLEVPTERAAFLPPVHP
AWTTAPVLLHKEFCAHEPDDSPEWATECAQTIQGVASTAQGGTLVLCTSYQNTELLAGRL
GAALGDRLIVQSKTSSAATCLAQFKAKHKAGIRPVWLGLGAAWTGIDLSDHSLPDNPELD
RLLSDLVITRIPVGQNRSLTHERRTAIGGFRIISQEAAWHFRQGLGRLVRRPGVTHKNLW
VLDARIYGGAAWVAPFRQILDRYKKA
>OOG86609.1 hypothetical protein B0E41_05915 [Hydrogenophaga sp. A37]
MRAQANDLHSLFRSADQANFHAVLARHMAAPDAPLLLEGSTGLGKTRAVLAAAMHAASEG
QRIAIALPSHQLIDQLMASSDMSATRRPGVAVAAFRPARWFERPADHKAHRAEAMAAGVM
VCTSAALIIDQRLGGAYNGASTRDYLIFDEADQLPDAAALQSDREITTAALQALGINATD
TAAALAAVVADTRAESEVRAAALLMQDALAEPAWYQRVGFTDDGGLALHHQLPGRLLRKL
ANRPAVAFISATLSVAGRMDDFKRAMGIGEQSAHSGSLEPARHGALTFRVSDLQVDTEAW
LEAVTQCVRQAEATGTVLVVTPSHALARALGERLPGATVRQADETVSAAAARMGPSRTLV
ATAAWAGLDTPVIWQHIVVPRIPFERPVVIDGHTESRYVDTRNTAVRRMRQVIGRGLRSP
DAVCTVHILDERWKQVAGFVPERFRAAWQQRIGFTEGARSELVLSRAERDPAVRRAALAH
HGRRCMACGFTPRVDSQLDVHHLNPVADGGERVTTLADVAVLCANCHRLAHSEQPPMTLE
ALRSLVQD
>OLP04462.1 putative CRISPR-associated DEAD/DEAH-box helicase Csf4 [Rhodoferax antarcticus ANT.BR]
MLKICKCTCHNFGFRIQPLQHKTKTMNATARNYLLPVLDVVKDHAGANMADAYRSFIRHA
INQKLEPNTEIDLSVLTKSTFFLPPSLSAIVQEEADKRSLTFSETAAGLAQAGHDRINQK
NTQNSNSTPSDVPFKSRPDQATFFKSIMDGMGKSKIVVAEASTGVGKGRALMAAAIQSVL
DGKKPVVVAAPTVLIVNQLWGELQTLRSDGFGENINATILPGAADFVDDIKLIDWFEDEK
HQVADKAVFEWVKADAPHTKDDAIYQVALEQGITLGWLVSDLMNLAENMPVQDFVLKTSS
IDKTKGSQARSLLSALRQAANKKSEKNGDKPGPHTGADIIICTHAMLAIGQITKWAALAK
PAALIIDEAHSFEETLSRINSHQMSLFALRYKLAKFCKSKKAKKGSVPRKTLEAASLFMK
DCQSMFEEGNRQQITQNSDGHQKICNQLIEIGKLLTSIAFASDVSIQKQLASTLNLAASE
MQKKQNRTSTYLEFSPDKRYPSISVGADHIGLEAGAIWKAAEGGVVMASATMYLTDSYGN
SKCDYVVKNLAIPLSRLATFPPIESKHIYSIPTLHIPAKNMLEPLSRPAHKSKEKANGEE
MAWMKSIGKSIAHIVTKASGGTLVLTSSYNQIQAIEALISEEHPDLIPRLIVQKRDAKFA
KSIDAFKAAHREGKNPILLSLGPAWTGLDLSDNDAKASVDKLLTNLVIACCPIGLNQSPT
MQRRIELTNTSAIAKEGLLIFKQGLGRLIRRDQVKDRHIWVLDGRIWSQNWLPQFTGPVK
RLLKKYKKTVEFDWVL
>BAW26660.1 CRISPR-associated DEAD/DEAH-box helicase Csf4 (plasmid) [Pseudomonas putida]
MEVIRIGAIAPPEKQRSQWARDKLAEAIELKLEPIAVPLHEVESFTSTMNPALASQLKRM
AKDCNIPLARLTAGLLAALRRHYEAMEVAPVPVNPETGIPGQSEVREVLLPLLEQSASAI
EKGKIVFAEAATGTGKGRMIASLAANAAAKGDTVVISAPLAVTWQLIDALKGIREAQVAG
ITLSLGRPNFVSPGRVLEWAVDNERVELAAWVEQGGKPLSARTKGASEVIEHELCWMLED
ALVLAEDLPIDAIMLSPDDDDDCPAQRLYKSMRNNHTEAGIVLCSHYMLAAHVRFMQLRG
LAGEDDPAEPAQSFSLPQAIDTLIVDEAHLLEQAFAAIYSHTLRLRPLVRAIESHVGRGK
TPVVNALNALAQQITRTVQQGKDGGARVCQLDEVPSLEPALRDALTALESVKLKSLDGGA
KAVIRVAIRALKDALSGRSRLRMELTPVRHFPMLVSGRANLQKALLSLWDAVAGAALVSA
TIYASDDHAVLTRWKLEVPPARAIYLPPVHPAWTTEPVLLHPDRNAIEPNDSPEWADETA
GLIAKVAERAVGGTLVLCTSYQNAELLQGRLLAVLGERLIVQTKVSSASMCVAQYKALYR
AGARPVWLGLGAAWTGIDLSDELATDPADDAMLSDLVITRLPVGLNRSLTHERRVAIAGF
KIVTLEAVWQLRQGLGRLVRRPGVKNKNLWVLDSRIGGNAPWVTPYRRLLSRYQAAPV
>OFA16387.1 hypothetical protein A4U49_07725 [Acidithiobacillus ferrivorans]
MPNVSVPLIPLPPLASTATNISDSYRSLVAHALHVQAPLEIVETSGLPRKSLFIPPSLHA
KIGATGIAQSLSFQDTFARLCAAGLSLQVARNDDYQSKKVAVAAPPFAGASPEQVQIYRS
IMASLENGRICMAEGSTGVGKSRALIMAALKMAEKKAVETVVVAAPTLAILGHLWSELEA
LRKEGIGLKVKSGFFPGVGEFVDVERLADYLAVAELHDVAVENWMNEGGTCLQNTPLMRA
MADAGVKLHHMMDDLKQIATQLSAQDFMLKSGEDDKRAVDARKAAAQSRIIFCTHTMLGR
AHQSQWSLFGSPDVLIIDEGHLFEQNIASIHSDTLSLQMLRFRLREYQQSFGAGQRSVSG
RAAEAADDLLAAAVRMADAGDGRQKRLEKDGAATLIDPVKAMLDTLKSRVFVDFEGIEKI
RMALGMVAGVLDGKAHACYLSCSPDRRFPSLTIGRHSVGPVLGDIWKSATHGAVIASATL
YLPDSFGNQKCDYMAGILSVPRSRLDTLMPVVAPWVRDIPILHYPDPSAAIQLARPVSQN
REEKSEKNWLRNIAVTIRHILDQKSEGGTLVLTTSYAQVAALAGTLEEFGVDADRIVSQQ
PNVRFSVSEAAYRELHRAGRCPILLGLGAAWTGVDLTDKSAGRTDDRLLTTLVIACTPIG
ANRTSTMLSRIDRTHLAPLVSESLMMLRQGLGRPVRSPDMRGIDIWMLDGRPWVDWPGMA
GWQASVKSILNCYPHRQAFLPITTADWPFLGRIK
>ADC73185.1 Rad3-related DNA helicase-like protein (plasmid) [Thioalkalivibrio sp. K90mix]
MQIRLKYSPERLTDIPATGQSRFFRERLHAAAHTARRRRLPAVGLDSISINLGARDLAVL
SGLRQGDEPWSEVLSELLHGHLNQPGGEPRSKRTEAADRRAEGPDWMRPEQGRFYAPLAE
GLAANAILLAEAATGTGKGRAVAQAVEDALAAGRERVVVCGPTLGVLAALAREFGSCPGL
NRPMQFFLGAAQFFHAGRARQLASLMQSGSDPETQASGSALLQWLDAGAPAGRTDSTAAF
ASVEGQPVSHLTDDLATLLPDGYGVEELELSAEEIGGDAESETDPGIRAAMAARDLEGDA
PIVFCTHAMYALHARMIGLERYLLPPHEVLVLDEAHQFEENANAVLSPTASLDQLPRLLR
SLPAALLLKTGKRDLEAVEEVLKDLHNRFPERGGEILLFPGDDRYAAVQVQAGRLHQAVD
ALIGRAERARQHTADPGLLALLKRTRSILRASQRERALLQLSSSPVRGYLSLAVGGQGLR
RLFERMWSQVDAAVLMSATLYVPTRDSRRADVSDTQGWYSARHLTQVLALPRERLRTLKP
VRPDWVRGNVIAHIERNPERRPPSTSETDPAIYAALVQQWLDDTARDLARITEGAEQGTL
VLLTAYRDIEGLSERLADTLGERLIAQGPGARLSALREAFVASSRNGERPVWLATGAAWT
GINLTSEGLSQVSDLVIARLPVGLNRSISQAARNRGRANFESKAAETYWQTAQGIGRMVR
SEQDTDRHLWVLDPRAVIEPLYTPVRLLLESYRVSDGPRDSDCSPP
>KZX84830.1 hypothetical protein A3715_17485 [Oleiphilus sp. HI0009]
MHTVRSVTEDILGPNGIAYSSGLHDFREKQYHYALNVADNIERGRLANPSKVIEETSVAM
IEAATGIGKTIGYLVPLFAYSAIYQKRVAVSTYTRSLQTQLMDKDIPLAIDWVKQVTSVI
LSYAPRYGINAFVSFSKADTYIHSLLSEKKSVSSQDRDRLLHFLNWSETCSDPSFSDFDS
SIHTGKIADYLSLSEISELPFGIDKKVSLSQSDPDQEKLLYEKHCLQSKGSDVLVITHAM
ALLNNLRHHKILDADRTINSMVFDEAEHLEAVAASIYSQDIPVHKTHLTLKAANNVIPLF
DYAIDQIQLLTEFLRSSEDQNISYLNLNKAYSRELFSKVSSLIDTLSGPIKVIDSKIKQS
TLSLDHRNILEEVQYLFYGISKFQESLANVFSLSSSNTTPSISFSPVKRYPSLQVIPEKP
AQLIGRLWSGYQQDSDTKDNFVSSCCFTSATLGTLSVDFEFDYLDFARSIGIFQDSQGGL
LNKRLILQKDLSKSYEPEQFGKMFFVLPDPLAPSPLIVSSQSEVKSNIDWLKYTSKMFNY
AFTHPSKKLSYNRTLGLCASYNDAEDIADQLSKLIPESKLIVHTRKGSLQHALSRFIEDP
ESIFLTPTSWEGLNLPSSIANIVIPRLPIPHPDSLESRTRARNYYAKGYSSEQIKKIDYS
INMRKTKKKLKQGFGRGIRCHTDHVRIFISDPRFPLPSSKQYSALDYIDYEIPIEYKIRY
TAPYHFSIPTRFLVAGGPYERAKIFMIDGSINELKKTERLFS
>CRN66652.1 ATP-dependent DNA helicase DinG [Pseudomonas aeruginosa]
MEVIRIGAIAPPATKRSQWARERLAEALEQALQPVAVPLQEVVSFTSTMNPSLASQLKVL
AQEKGIPLARLTAGLLEALRVQSVTAEVTAAPTEMAFAIPGQANVRDVLHPLLEQSAAGI
EKGKIVFAEAATGTGKGKMIAALAANAAAKGDTVVISAPLAVTWQLIDALKGIREAQVAG
ITMSLGRPNFVSPVRLLEWAVENERDELARWVKHGGRPLSARTVGASSVIDHELCWMLED
ALVLAEDLPVDTIMLSPDDEEDCPAQVLYKAMRSNHTEAGIILCSHYMLATHVRFLQLRG
LAGEDGADDLAQSLSLPQTIDTLIVDEAHLLEQAFAAIYSHNLRLRPLIRAIEHQVNRGK
TPAISALNALGHQITRTVQQAENGRSLVYQLDEVPGLEPVLRDALNALGGISLKSLDGTT
KAVIRVAIRAMKDALSGHSRLRLELTPVRQYPTLVSGRANLQKALLCLWDSVAGAVLVSA
TIYASDDQATLTRWKLEVPPERALYLSPVHPAWTTEPVVLHDARNTIEPNDSPEWADETA
GLIRKVAEQAVGGTLVLCTSYQNAELLQARLSPDLGTRLIVQTKASSASMCVAQYKGLYQ
EGKRPVWLGLGAAWTGIDLSDEHAPNPADDAMLSDLVITRLPVGLNRSLTHERRVAIAGF
KIVTLEAVWQFRQGLGRLVRGPGVRNKRLWVLDSRVGSGAAWVAPYKRLLSRYRTSST
>KLR58965.1 hypothetical protein OX89_04020 [Diaphorobacter sp. J5-51]
MSGYLGDPLNTHAKARLMAILTRTDLALGPAPLREVSVHANFWLNAADAERLAEMGREQE
LSVGEVITALLVQDASQMATQKSAHQEAWPACPDELRAALDALGLAERQEQSRFYRKISQ
ACAPETPAQHKVLFAEAGTGTGKTLAYLVAAHRFACIERGAQIGIAVPSHALMDKVLQDW
GRLADSLKVPIGSTNALLGQGEFVSVTALQEILSEVEDIEQRACVSEWIAGGGRAPEGWL
IQHRWTAAGLRHAAPTFQLLRSVTLDNRENDDDPGFLSYRGQWDNVPQCSVLFMTHAMLA
SLTWRRLMAQSRALNGSQEIREAIAAWSAVPREQRESRLYEVLNAIYASTDDTAGQHLIP
DLDLLVVDEAHQLDDAFALVLSRTVSVWALRRDVQALHVAQPRIVKRSDLDALETVWKRL
RAFGDEDKAMVGDDLADVVGALSAVLGDMCDRKRPRDVEPVKWRRIAAISNALRVAIQAK
AATDRLVEVMVRWSPDRMWPQLTVGRLSYAREMHYLWTAIAGRSCLVSGTLYEELPQLSC
EAARRALNVPFDNALTMDPVHAQWQYTPVTVCMIGTVSTAGGRPRYVRPKAEGESTELSA
SAANSHADWAQDVAGYIQQAHRDGAGGMLVLGTAFRDLHALAELLRPMDLAPILEHRSGL
PLAFLREQFLELAENGLRPILLAAGGAWTGFDLHSEREPNACTDLVIANAPFGATSRTLA
REARLRQKHGFSELVAQVTVLVRQGIGRLVRSPDTPANRRIHWLDAKIHQPSTAGLLNPI
KRVFAKYRQIVVG
>EWS66485.1 bifunctional ATP-dependent DNA helicase/DNA polymerase III subunit epsilon [Hydrogenophaga sp. T4]
MPALTLAAAGQRVAIATNTHMLQRQMLGTKDKPGDLVRVAGWLSNLGQGQIRIARRVGWQ
AFISAAAVMDAIIDLRAERGESVTAAQMRDVEDLMEWAQQANEGRCSGLIEDAMELFGGE
LPAGLMPSEVCLSSDCPEQDRFAYETHIEASEAADVVIMTHQYMASSALYRRGKLSERGF
TALVVDEADRLVDAAASTFRFNLSLRRLEATLAKIPGKAAESASELTAIAAQAVAEAPFG
KRGRALALAVIGQARQANILGCLSNLAAAIGKVSRKGDLEVMQKADLEEAAFVLGRVTNG
KQGDLFAAAISISPTKRFPSISMVPLSPGRLLSKIWTADDGSQSYVDGEEIQKLSAVLFT
SATLGVPGRVADPAQRFKSVAYALGVPTTSDERVVVDTRLWEQFEPVKFGAIRFIIADPS
LSSPVLSVDDDSAAILNDEWVSYAADMVRKASGAGGRTLVLTRSYRETAMLSSLLQDQNG
RLIEQVREGGLAACVEPFVQDPKSVWISPSAWEGLNLPGMIQNLVITRLPLQQVDEVNRA
LLTAQGRMTQVAVQSLVQAIAMNTAKRLFRQGMGRAIRARTDKARIWIADPRFPVPARSP
LLQRYPDKITFGSSKPLAAFHAVVPTRFEVALNHTAVLLKNGEILNPGQ
>ACK78429.1 CRISPR-associated DEAD/DEAH-box helicase Csf4 [Acidithiobacillus ferrooxidans ATCC 23270]
MHNDPCCRDRLNILLLVYSHLRGFANMPTVTVPLISVPDAHAMATNITDTYRNLVAIGLH
VEATRWPPAVDIASLPRKSLFFSPAQHTKIEEAAQSLSLSFQQTFATLCAAGLAETSAKH
DAFNSAFALTTPPPFSGASQEQALFYRNCLTSLRQKRIGMLEGSTGVGKSRAMIMAALTM
AKERPDLQKIVITAPTLAVLGHLWSELERLTAEGLAGGVQAGFFPGSQEFIDPGKLQEYL
DQSGDKDPAVQLWMGQGGPLIHEAALIRAMSRAPTKMHHMTHDLKALATNLNPQDFVTED
DEDKRLVESREYARKSRILFCTHTMLGLAFRDKWGLFGQPDILIVDEGHLFEQNISRVYS
NALSLRMLRFHLYVSKRKTGAGKGSVVSKAVSAVSHCIQQVSALDVGDGQTLCLDAGNKE
LETLFSDLDAALNKKALSVVKDVKKARFILDNAITAIQGKASTVYLQFSPDRRFPSIISG
REDLGKVLGGIWKDITHGAIIASATLYLPDRFGQMKCDYLKSVLALPLSRLDTPSPIVAP
WVRNIPHLHVPNAKAAFLLSRPVGKTEQGDMNLWLYNLSLSTAAILRKKQHGGTVILTVA
FSHASAIGQRLVELGIPAERIVIQSEKNRFSSAEQQYRALYANGIQPILIAAGAAWTGID
LTDKSVSPDKDRLLSTLILTCAPVGLNRSLSMLKRIEKTSVRPIINESLMMLRQGLGRIV
RHPDMQKIDIWMLDGRPWSSWPYMESWQESVKTILDGYPKKKLFVFPPK
>KAA2294031.1 ATP-dependent DNA helicase [Pseudomonas aeruginosa]
MASARSSLNFKPECSMSDLEKKLLQVVDNVLGPNGKMVRGKCEQGKRTFRYNNKQHEYAK
AVARGFCRYSPAERAAAVNMLQAATGTGKTLGYLVPAFAYSAITGERVIVSTYTKALQQQ
ILKNDAPRAQAWVQDELGVSVSFARRVGRANYLSMQACQYQKALLADAGAAEAADFVAGV
IAWLQGDAQQLPTLDDYLAELGEGASLPDGLDSKLLCLSSESPEVENEAYAIAMQETHAV
DVAIVNHALVMMDAMLWTALLNPGRQASVLICDEADRLTDAAESVLGADVSMHQFSRLTQ
EVAEAFSLPGITDHVGNLYSAVMAVDPGHAKMATLPQEVEQRIAGVLSVLKPHVEKLASI
LASPQSELGDSVHKKALIANFCDSYNSLDAVQKAARSQGNTSIISWSPVRHYPSLRVGQP
EPARILTRLLAKADWWDEDDGRVLPERSYLKGALFTSATLATPGRTLPAAFDAFAHTVGV
IRHCKAGMDTPIHNVTADLYRVFDAPADFGEMFFVLPAPDAPLPTGEVSEDQDYVSVSNP
EWLAYTGAMIREAASAGGKTLVLTLSHADTKSLGLILADVPGLIVAKQGDSMSTLKQRYV
ETENAVMISPGAWEGLDLPGDVQNLVITRLPFGSLNGFRLSLKEAVLRHRGYSEDKITAI
KFADLGAEARRRLVQGLGRGIRQRDDRVEVWIADSRFPYPESFSSSLDDALMVRRQRVLA
TFAGCIPQRFEDSFNAARLFLTSGKVHTPELV
>TWR49466.1 ATP-dependent DNA helicase [Pseudomonas rhodesiae]
MASARSSLNFKPECSMSDLEKKLLQVVDNVLGPNGKMVRGKCEQGKRTFRYNNKQHEYAK
AVARGFCRYSPAERAAAVNMLQAATGTGKTLGYLVPAFAYSAITGERVIVSTYTKALQQQ
ILKNDAPRAQAWVQDELGVSVSFARRVGRANYLSMQACQYQKALLADAGAAEAADFVAGV
IAWLQGDAQQLPTLDDYLAELGEGASLPDGLDSKLLCLSSESPEVENEAYTIAMQETHAV
DVAIVNHALVMMDAMLWTALLNPGRQASVLICDEADRLTDAAESVLGADVSMHQFSRLTQ
EVAEAFSLPGITDHVGNLYSAVMAVDPGHAKMATLPQEIGQRIAGVLSTLKPHVEKFSTI
LTSPQSELGDSAHKKALIANFCDSYNSLDAVLKASRSQGNTSIISWSPVRHYPSLRVGQP
EPARILTRLLAKADWWDEDDGRVLPERSYLKAALFTSATLATPGRTLPAAFDAFANTVGV
IRHCKAGMNTPIHNVTADLYRVFDAPADFGEMFFVLPAPDAPLPTGEVSEDQDYVSASNP
EWLAYTGAMIREAASAGGKTLVLTLSHADTKSLGLILADVPGLIVAKQGDSMSTLKQRYV
ETENAVMISPGAWEGLDLPGDVQNLVITRLPFGSLNGFRLSLKEAVLRHRGYSEDKITAI
KFADLGAEARRRLVQGLGRGIRQRDDRVEVWIADSRFPYPESFSSSLDDALMVRRQRVLA
TFAGCIPQRFEDSFNAARLFLTSGKVHTPELV
>TKD35294.1 ATP-dependent DNA helicase [Azotobacter chroococcum]
MLETQLLDGVEAILGSDGMLVRSGAGHFNQNQYNYAVQVVRGFCRFRESDSAASVNLQQA
ATGTGKTIGYLVPALLHAAYTGSRVVVSTYTRHLQHQILTGDAPRVAQWVSELTGKQLQV
CRRVGRQNYLSRMACRDFLAQLEQESTDKECVKDALRFMRQLCQWLDETTAPTPLLDDFL
YGEDADLNRLPAGIERSQLCISSTSPEEEINGYHVDVERTQAADVVITNHALTMLNAFRW
ASILDGLRGTDLLICDEADRLTDAAESVMGADLSLHRLVRLAEMVAETLNRPEIVVPIQV
LSEAVLAVNNGGRQLALMPPEVKQKATSALSIAIPSALAFSGALTSKQLSFESADAELMA
DFIDSVADLQRLCASAEDQSNTCLISWSPVRHYPSLRIGQPNPARVITRMLAPRNWDEKM
ENGELLPPRSYLKSCLFTSATLATPGKTLPAAFDAFASTVGIIRHCAKGQSQPIHNVCVD
LYRNFEPRIFGQMSFVLADPQVHSPTLQEGASEDRATSTSPEWLDYCADMIRAAVENKSS
PQERTLVLTLSFFDTDALVDRLNDLPNLIVHRKGEPISAVLARYKETPGAVMLTPAGWEG
IDLPGMVNNLVITRIPNSPPDSFRSTLNEVVLREKGFSEDKISQIVFGMMFDATRRKLAQ
GLGRGIRHPDDKVCVWIADPRFPFPESFMGSLDEVLMKPRRYPQKIALQACIPVRFMSSF
NQAKLFLAETRTVYAPEDF
>REG55900.1 Rad3-related DNA helicase [Paracoccus versutus]
MVPPDRIGFGPDGPLADALRARGLDPAPRPAQLAYAGHLAACLDARRPAFIDAETGVGKT
LGYLVPMLDRARRAAGPRPIVVISTANVALQRQIIETDLPIVIEAFARITGKQLRAAMRV
GKQQVIDPGALDAAVEELGTDSDRLLADDMIDWCEMALARGELPMRHALLSAFSDRITVS
HPWLSAELIGLNTEGTDHVTGALFQTLLEECAEADFLVVNHHLLARHFVRPFLWAEDRHA
YVVVDEADRLPRIVEDMTRSAVPLQRLCSLASGLAHGGQASTIAETIACFSAVLENHRLL
AKGSNRDVVPLTSLTGPERDLVLGAIKDLRDQIAHMTREYRIEHPRPPAAMRDDIAALDT
YGIALERILRQAEYGDLARTVIYHSPVRRYPGIANISDGSARIIAKRLWNQPASPIEGLL
FTSATLSTLAQGEGTDARRAMAGFIATCGFEAERIDASCCALIAPQQFGTMRFARPSLDA
PAAFTSFAAADPDDGFAQLDDAALAYWKAMIDAASREGGRSLVLLPAIRDVVALSQLFGP
DDPRLMAQRSGVPMTMAVTKFLSRSDSIWISASAWEGVSLPHAIAHVIIPRFPIRPQTFE
DSVLQRYLVDVTGGDRVGRAMVFGRQLAEARRRLRQGIGRGIRAHDDSVKIWIGDPRWPL
NQEEADMLFLDQPRPWSGAMLNAVPGRFRKIASSAPRFEIGQNTHDA
>REF72949.1 Rad3-related DNA helicase [Paracoccus versutus]
MVPPDRIGFGSDGPLADALRARGLDPAPRPAQLAYAGHLAACLDARRPSFIDAETGVGKT
LGYLVPVLDRARRAAGPRPIVVISTANVALQRQIIETDLPIVIEAFARITGKQLRAAMRV
GKQQVIDPGALDAAVEELGTDRDRLLADDMIDWCEMALARGELPMRHALLSAFSDRITAS
HPWLSAELIGLNTEGTDHVTGALFQTLLEECAEADFLVVNHHLLARHLIRPFLWAEDRHA
YVVVDEADRLPRIVEDMTRSAVPLQRLRSLASGLAYGRQASAIAETIACFSAVLENHRLL
AKGSNRDVVPLTSLTGPERDLVLGAIKDLRDQIAHMTREYRIEHPRPPAAMRDDIAALDT
YGIALERILRQAEYGDLARTVIYHSPVRRYPGIANISDGSARIIAKRLWNQPASPIEGLL
FTSATLSTLAQGEGTDARRAMAGFIATCGFEAERIDASCCALIAPQQFGTMRFARPSLDA
PAAFTSLAAADPDDGCAQLDDAALAYWKAMIDAASREGGRSLVLLPAIRDVVALSQLFGP
DDPRLMAQRSGVPMTMAVTKFLSRSDSIWLSASAWEGVSLPHAIAHVIIPRFPIRPQTFE
DSVLQRYLVDVTGGDRVGRAMVFGRQLAEARRRLRQGIGRGIRAHDDSVKIWIGDPRWPL
NQEEADMLFLDQPRPWSGAMLNAVPGRFRKIASSAPRFEMGQNTHDA
>SUD57886.1 ATP-dependent DNA helicase DinG [Pseudomonas oleovorans]
MSDLEKKLLQVVDNVLGPNGKMVRGKCEQGKRTFRYNNKQHEYAKAVARGFCRYSPAERA
AAVNMLQAATGTGKTLGYLVPAFAYSAITGERVIVSTYTKALQQQILKNDAPRAQAWVQD
ELGVSVSFARRVGRANYLSMQACQYQKALLADAGAAEAADFVAGVIAWLQGDAQQLPTLD
DYLAELGEGASLPDGLDSKLLCLSSESPEVENEAYTIAMQETHAVDVAIVNHALVMMDAM
LWTALLNPGRQASVLICDEADRLTDAAESVLGADVSMHQFSRLTQEVAEAFSLPGITDHV
GNLYSAVMAVDPGHAKMATLPQEIGQRIAGVLSTLKPHVEKFSTILTSPQSELGDSAHKK
ALIANFCDSYNSLDAVLKASRSQGNTSIISWSPVRHYPSLRVGQPEPARILTRLLAKADW
WDEDDGRVLPERSYLKAALFTSATLATPGRTLPAAFDAFANTVGVIRHCKAGMNTPIHNV
TADLYRVFDAPADFGEMFFVLPAPDAPLPTGEVSEDQDYVSASNPEWLAYTGAMIREAAS
AGGKTLVLTLSHADTKSLGLILADVPGLIVAKQGDSMSTLKQRYVETENAVMISPGAWEG
LDLPGDVQNLVITRLPFGSLNGFRLSLKEAVLRHRGYSEDKITAIKFADLGAEARRRLVQ
GLGRGIRQRDDRVEVWIADSRFPYPESFSSSLDDALMVRRQRVLATFAGCIPQRFEDSFN
AARLFLTSGKVHTPELV
>RCV93766.1 hypothetical protein DU506_01015 [Halomonas sp. TQ8S]
MSNPTATPEAPSVVDDPLALKVLDIVDRILAPQGLAQTHGYHPNPQQWDYARRVAMVLCA
YDHANEKTALGMLEAGTGLGKTLAYLVALFAHAAVTGQRAAISTHSRQLQRQMLGKDAEC
VADWIADLTAVRLTIARRVGKQNYVSPGKIDSLLHNLRIGRQKGEQERMRAIREFLLDLK
AWREAGGGVLDDFLQEGGQDLPDGLTPGQVTLDQHSDADEAAPYHADVAASKIADVLVIN
HSLLVLHAFRWGNLLDDADSVRPVRSVVVDEAHKLPGIAESVLSDSLSVSRFSQLSRRIA
DDLGQTQQGEWHSLHEMLTALSTFLTDQHQGARYSTAQQIGSLPERLAGAAKMAVTASRQ
LAQLVGNNLLSNAYSQDMLYEALDHCHDLSRIASALGTGGGGTPIVSWSPVREYPSLSVG
APDAGRTLSRLWAPLSQDNDTDSPDTLPPRPVLNAVVFTSATLSVPGEAIPKAFDGFSRQ
LGINRHPSKTTGKPVHNVQVELMVRHEPTDFGEMRFVLADPAVHSPTRKQLNKQGDVAVV
TDPAWLAYSAAMLIEAQQGSLDRVLALTLSWRDTQALAEQVRKLAPDMTVIEHQRGAALR
SVLQSYRETPGAVLITPSGWEGVDLPGLVPNVFIHRIPFPPPERDEQMRLRLHLRSIGYS
HESVTRILQQHDQEQVRQVLAQGLGRGIRARSDACCVWIADPRFPLPQAWAGSFDPELEK
RAGKRLTSAPRSLLACIPQRFRSESFEQAQLFLDGLGCYTPEDI
>RAP64120.1 hypothetical protein AXW85_29500 [Pseudomonas aeruginosa]
MSDLEKKLLQVVDNVLGPNGKMVRGKCEQGKRTFRYNNKQHEYAKAVARGFCRYSPAERA
AAVNMLQAATGTGKTLGYLVPAFAYSAITGERVIVSTYTKALQQQILKNDAPRAQAWVQD
ELGVSVSFARRVGRANYLSMQACQYQKALLADAGAAEAADFVAGVIAWLQGDAQQLPTLD
DYLAELGEGASLPDGLDSKLLCLSSESPEVENEAYAIAMQETHAVDVAIVNHALVMMDAM
LWTALLNPGRQASVLICDEADRLTDAAESVLGADVSMHQFSRLTQEVAEAFSLPGITDHV
GNLYSAVMAVDPGHAKMATLPQEVEQRIAGVLSVLKPHVEKLASILASPQSELGDSVHKK
ALIANFCDSYNSLDAVQKAARSQGNTSIISWSPVRHYPSLRVGQPEPARILTRLLAKADW
WDEDDGRVLPERSYLKGALFTSATLATPGRTLPAAFDAFAHTVGVIRHCKAGMDTPIHNV
TADLYRVFDAPADFGEMFFVLPAPDAPLPTGEVSEDQDYVSVSNPEWLAYTGAMIREAAS
AGGKTLVLTLSHADTKSLGLILADVPGLIVAKQGDSMSTLKQRYVETENAVMISPGAWEG
LDLPGDVQNLVITRLPFGSLNGFRLSLKEAVLRHRGYSEDKITAIKFADLGAEARRRLVQ
GLGRGIRQRDDRVEVWIADSRFPYPESFSSSLDDALMVRRQRVLATFAGCIPQRFEDSFN
AARLFLTSGKVHTPELV
>SFX12476.1 Rad3-related DNA helicase [Paracoccus pantotrophus]
MVPPDRIGFGSDGPLADALRARGLDPAPRPAQLAYGGHLAACLDARRPAFIDAETGVGKT
LGYLVPVLDRARRAAGPQPIIVISTANVALQRQIIETDLPIVIEAFARITGKQLRAAMRV
GKQQVIDPGALDAAVEELGTDRDRLLADDMIDWCEMALARGELPMRHALLSAFSDRITAS
HPWLSAELIGLNTEGTDHVTGALFQTLLEECAEADFLVVNHHLLARHLIRPFLWAEDRHA
YVVVDEADRLPRIVEDMTRSAVSLQRLRSLASGLAHGGQASTIAETIACFSAVLENHRLL
AKGSNRDVVPLTSLTGPERDLVLGAIKDLRDQIAHMTREYRIEHPRPPAAMRDDIAALDT
YGIALERILRQAEYGDLARTVIYHSPVRRYPGIANISDGSARIIAKRLWNQPASPIEGLL
FTSATLSTLAQGEGTDARRAMAGFIATCGFEAERIDASCCALIAPQQFGTMRFARPSLDA
PAAFTSLAAADPDDGCAQLDDAALAYWKAMIDAASREGGRSLVLLPAIRDVVALSQLFGP
DDPRLMAQRSGVPMTMAVTKFLSRSDSIWLSASAWEGVSLPHAIAHVIIPRFPIRPQTFE
DSVLQRYLVDVTGGDRVGRAMVFGRQLAEARRRLRQGIGRGIRAHDDSVKIWIGDPRWPL
NQEEADMLFLDQPRPWSGAMLNAVPGRFRKIASSAPRFEMGQNTHDA
>SED27713.1 ATP-dependent DNA helicase DinG [Pseudomonas saponiphila]
MDDLEKRLLHVVDSVLGPNGRMVRGRSGDGEKRTYRYNSKQHEFAKVAARGFCRYDEAEK
AAAVNMLQGATGTGKTLGYLVPAFAYAALTGERVIVSTFTKALQQQIINNDAPRAQRWVN
DELGVIVRYARRVGRSNYLSLSSCLNLKSMLDSKDDDDVKAFVNDLTEWLKRDHHTLPTV
EDYLSEVGNGCQLPAGLDAKSLCLCADSPTEEIEAYELALEESHNADVLIVNHALVMLDA
SRWTKILNPSRPASILICDEADRMTDAAESVLGADVSMHRFNGLTQSVADAFNLPDITGC
VGNLYSAVQSIDPGTAKMAALNENIAKRIDGVLSALEPHVAKFAGMLSSPQGELEDHSKA
LLADFCDSYNDLANVQKASRSKGNTSIISWSPVRHFPSLRVGHPEPARIITRMLAPMQWD
GEDNEDVMPPRSYLRAALFTSATLATPGRSLPIAFDAFADSIGVVRHCKRGMTRPIHNVT
ADLYRIFDAPPDFGEMFFVLPAPNAPLPTGLAAEDEDYATASNPAWLDYAAAMVREAAAG
DGKTLVLTLSHADTQAIGERLKDLDGLIVAKPGDNMSMLKQQYQSRDNAVMITPGGWEGL
DLPGEVQNLVITRLPFGSINSFRLSLKEAVLRHRGYSDDKIQSIKFAELNADARRRLVQG
LGRGIRQRSDRVEVWIGDPRFPYPASFATALDDVLMIRRPRVLKAFSGCIPERFEDSFNA
SRIFLTDGSLHTAELV
>SDC86447.1 ATP-dependent DNA helicase DinG [Pseudomonas chengduensis]
MSDLEKKLLKVVDDILGPDGKLVWSREAYHYNPKQHAYAQTVVRGFCRYREADNAAAVNL
LQAATGTGKSLGYLVPAFAYSALTGERVLVSTFTRALQQQIIQNDAPKARDWIRQVTGTV
VTFARRVGRQNYLSESACREYLDRLTESQESAPDAIEFVSKMLAWIEQKTQSLPTLEDYL
FEVGEDGSVLPAGIERASLCLNASAPAEELESYSQGLTETFNADVLIVNHALMMLDVSRW
ASIIDGGERKATILICDEADRLADAAESVLSAEVSVHRLSKLTSEIADAYALPGLQQSVS
SLYNAVMEIDAGESKLAVLPVEVTQRINGVLKALRPHVEHFCEMLESSQAELDAKPKAVL
AEFCDSYNDLARVAKADQQDGNLSIISWSPVRHYPSLRVGRPEPARIITRLLAPRDWDEG
EVEGVAPPRSYLRAALFTSATLATPGRTLPMAFDAFAQTIGVIRHCQAGMNYPIHNVTAD
LYRVFDAPEGFGHMSFVLPEPSAPLPTNVAREDDDTAMRSNPEWLDYAASMIRAAASSGG
RTLVLTLSHGDSSELERRLNGLVGLIVARKGDSMGEIKQQYLRTERAVLISPNAWEGIDL
PGNVQSLVITRIPFGSLSGFRLSLMEVNLRHRGFSDAGIDKIKFDSLNAQARQRFSQGLG
RGIRRRDDRVRVWIADGRFPYPAEFASSLDEVLMTPRERVLKSFEHCIPARFEDNFKASR
LFLKTGDLYTPELV
>OEO24420.1 hypothetical protein AX279_17275 [Pseudomonas sp. J237]
MSDLEKKLLKVVDDILGPDGKLVWSREAYHYNPKQHAYAQTVVRGFCRYREADNAAAVNL
LQAATGTGKSLGYLVPAFAYSALTGERVLVSTFTRALQQQIIQNDAPKARDWIRQVTGTV
VTFARRVGRQNYLSESACREYLDRLTESQESAPDAIEFVSKMLAWIEQKTQSLPTLEDYL
FEVGEDGSVLPAGIERASLCLNASAPAEELESYSQGLTETFNADVLIVNHALMMLDVSRW
ASIIDGGERKATILICDEADRLADAAESVLSAEVSVHRLSKLTSEIADAYALPGLQQSVS
SLYNAVMEIDAGESKLAVLPVEVTQRINGVLKALRPHVEHFCEMLESSQAELDAKPKAVL
AEFCDSYNDLARVAKADQQDGNLSIISWSPVRHYPSLRVGRPEPARIITRLLAPRDWDEG
EVEGVAPPRSYLRAALFTSATLATPGRTLPMAFDAFAQTIGVIRHCQAGMNYPIHNVTAD
LYRVFDAPEGFGHMSFVLPEPSAPLPTNVAREDDDTAMRSNPEWLDYAASMIRAAASSGG
RTLVLTLSHGDSSELERRLNGLVGLIVARKGDSMGEIKQQYLRTERAVLISPNAWEGIDL
PGNVQSLVITRIPFGSLSGFRLSLMEVNLRHRGFSDDGIDKIKFDSLNAQARQRFSQGLG
RGIRRRDDRVRVWIADGRFPYPAEFASSLDEVLMTPRERVLKSFEHCIPARFEDNFKASR
LFLKTGDLYTPELV
>AOG02940.1 hypothetical protein BSY19_4961 (plasmid) [Bosea sp. RAC05]
MAKVPHLDLASWRADAPGIIRAVFADGGSLSQVMPGYAAQPEQSRMAQNCAATIVAGKAE
AASISFQQASTGIGKGIAYGVPLALHAVLTGGRVMVATHTINLQRQWTGKDGRIVADVVD
KLTGIRPIVALRRSQRSFVSCSRTQKYAEMLRAQASVPGVESPGLLLMQAAALDELANYV
QDVMDVAARSKARCDEAVDDFEGLIDTFADAYPDQWALLASLQTDRICINPQSSKSERLL
YERYAARSRLANVLVTTHAAAVIDLKIGSILDGISAKFEGIVFDEADRLPDVAKSIIAST
NSIGAIGSDIAAVLQAAAADEVPLEIRKKIAESAIDLHTKIDQLFDHLRVQDKELKDRVQ
LEVQKSDPVSVILSDVSVGLQALSAAISRGKFPIFHDVVEGLEQQVYHIDNFLQEVGLEK
SQRYSRPVVSFSPVRSQPSISLIPRSHKMLVSRLWTGTRSRAKSIIFTSATLTAPGKPPE
RAFDDMIEMVGLDRRRELIRTDLSGVYAPETFGTMTFMLAHPSAPVPERSLEDEPPSIAY
TAHAVGMAAATRTTGGNANVLVLVKSHEAGIKIADKLDRVLPSEVRARKPGEKLSDLVDW
FKAERGRILVTAGAWEGLDIPGWIDHLVIHRLPFEPPSGRFAQYDEGTSLAVTSMMRLLR
QGIGRGIRRASDKVCVWICDPRFGMPGDLAAEKWLAVHPKAHPSYLACVEHRFQPALAKA
GIIPIPHSGKREQAAKGKALA
>OAH41050.1 hypothetical protein AX289_31860 [Methylorubrum populi]
MAFDTTAWFENPAPHIEEALGEGGRYLELGLPHVVSPEQIAYATDVAQALTRSVGNGGLV
AMPEAETGTGKTRGYLIPALLHATATGGRVLIATYRIDLRSAIVEREGPGAAAVVEAMTG
RRPSIAPLMARSHFASPSRSEGLADRIAQEKPLAAAALRAIAAWTRTCAELIRTSPKAAV
AALAGTIDLWRREHPEMADQLPLEDLDQWRLDAVCSHDEHLAYEAFRSQAQDADCLVMTQ
AALVVGLKARSTFGDNRRIVGVVVDEADRLEDAARSVLERRSSLADLDRCRQSIFDVVNR
DDIGISPGVRTRILDLAMDLPGLIAPVHAFCGETRSLRDREIGGSADQLVVKGDEPWLTH
VAGAATALAKTAAAMRSTRIPALASVADDVTARASIHSEFVACAKDPDKRLGRTFLVFSP
KRGFPSVLVAAKYGSRIVQRLWNPASYDETMSALTPATIFTSATLSQPGLRGAERLSDMS
RMVGLDWTPERLQVDLSGQHAPKKYGRVERFVLAHPSAPMPPRRSGEDEDAAFEADAAAY
GAHRAACIVEAADRPPVSGRKRILVLTTSWFDNDLIAGALPERLANQLIVRQRGQSLAEV
LELFRASEDAILVTPGAGEGFDAPGLIGRVLIPRLPFSPPEDAFGLPLVWQTENGTKASS
DVVRMMRRLKQMIGRAIRVSDDVAEIWILDPRFGLPSLVQRRELLTPARQAKPVYHHCVP
ARFRGVLDEAEVFSPAEPAKARRRAAGGRR
>QOU38813.1 DEAD/DEAH box helicase (plasmid) [Klebsiella pneumoniae]
MNTSAVFESAGLSLRKVQQDYIEAAAGALTQDHKVALISAETGVGKTLGYLVPALLILLK
NPEAKFVIATNSHALMHQIFRSDRPLLEQIAEQCGIKVTFSRLMGKANYVSLEKVRGLLL
MDEFTDLDTVKVLEKLANWSKPLVEFEEEYGELPAQITPEMVTYSIWDDIQDIDDIRLNA
LSANFIVTTHAMVMVDCMCNHRILGDKENMYLIIDEADIFVDMLEVWKQRRFNLRELTSA
FNEHIPRNGVHVIDQLMNDVTSIAGDLHFCSTPAAVALFDNSFNALSKVGREIKNEAARK
AFFDCIYSWEMLGLSGGQKGVGVSNKRREPALIAVNPFIGMNVGRYCTQWRSALLTSATL
SITSTPETGMEWLCKALGLTSDTISIRKIFSPDVYGSMKLTIAGADFPKVFNDPKEQIFS
GQWLKAVVEQLSCIQGPALVLTASHYETRMIANQLGEVSQPVYIQKAGQALSEIIKQYQE
IPGILISAGASVGVSPRGENGEQIFQDLIITRIPFLPPDRMKAESLYGYLKERGYSRTFE
AVNRNIYLDNLRKVIRKAKQSIGRGIRSENDTVRIIILDPRFPEPTDLSSKHRSLEHIIP
VRFRRAYRSCEILSPAYCEEDIQC
>QOR82765.1 DEAD/DEAH box helicase (plasmid) [Klebsiella pneumoniae]
MDTAACFTSAGLSLRKVQQDFIEAAGLGLNVQNKLALLSAETGVGKTLGYLVPAMQILVK
NPGAKFVIATNSHALMHQIFRSDRLSLERMAEEAGIKVTFSRLMGKASYISPDKVRELLR
VSDTYDSETVQLLEKLRGWSKPLVEFEEEYGELPTLIKPDMVTFSFWDDIQNVNDIRREA
LNADFIVTTHAMVMIDCLCNHGILGDKENLYLIVDEADMFVDMLEVWKQRRFNLRELLSS
FSAYIPRTGVEIIKELESDITKIAGGLHFCSTPEAVELFDRSFKALAMVGRKIKDEEPRK
SFFDCIYRWEMLGMSGGQKGIGVSKVRYEPALIAVNPFIGMNLGRYCTQWRSALLTSATL
AITNTPEGGMEWLCKTLALNDDMVSIKRIFAPESYGTMTLTIAGAAFPKVFSDPKEQEFS
SKWLAAVTDQLSRMPGPVLVLTASHSETRAIAGRLGEVSQPVYIQQAGQPLSEIIKLYQK
KPGILISAGASVGLSPRGEQGEQIFHDLLITRIPFPPPDRMKVESLYGYLKDRGYGLTLE
SVHRTIYLENLRKVIRKGKQSVGRGIRSETDSIRIMILDPRFPEPADLSSRHRSLEHIIP
VRFRREYRSCEILSPAHCEEDIQC
>VUT13943.1 putative ATP-dependent helicase DinG [Klebsiella michiganensis]
MNTSAIFESAGLSLRQVQQDYIEATAGALTQDHKVALISAETGVGKTLGYLVPALLILMK
NPEAKFVIATNSHALMHQIFRSDRPLLEQIAEQCGIKVTFSRLMGKANYVSREKVRGLLL
MDEFTDPDTIKVLETLANWSKPLVEFEDEYGELPAQITPEMVTYSIWDDIQDIDDIRLNA
LSANFIVTTHAMVMVDCMCHHRILGDKENMYLIIDEADIFVDMLEVWKQRRFNLRELTSA
FNEHIPRNGVHVIDQLMNDVTSIAGDLHFCSTPAAVALFDNSFNALSKVGRKIKNEAARK
AFFDCIYSWEMLGLSGGQKGVGVSNKRREPALIAVNPFIGMNVGRYCTQWRSALLTSATL
SITSTPETGMEWLCKALELTSDTISIRKIFSPDVYGSMKLTIAGADFPKVFNNPKEQIFS
GQWLKAVVEQLSCIQGPALVLTASHYETRMIANQLGEVSQPVYIQKAGQALSEIIKQYQE
KPGILISAGASVGVSPRGENGEQIFQDLIITRIPFLPPDRMKAESLYGYLKERGYSRTFE
AVNRNIYLDNLRKVIRKAKQSVGRGIRSENDTVRIIILDPRFPEPTDLSSKHRSLEHIIP
VRFRREYRSCEILSPAYCEEDIQC
>QLS82822.1 DEAD/DEAH box helicase (plasmid) [Klebsiella pneumoniae]
MNTSAVFESAGLSLRKVQQDYIEAAAGALTQDHKVALISAETGVGKTLGYLVPALLILLK
NPEAKFVIATNSHALMHQIFRSDRPLLEQIAEQCGIKVTFSRLMGKANYVSLEKVRGLLL
MDEFTDLDTVKVLEKLANWSKPLVEFEEEYGELPAQITPEMVTYSIWDDIQDIDDIRLNA
LSANFIVTTHAMVMVDCMCNHRILGDKENMYLIIDEADIFVDMLEVWKQRRFNLRELTSA
FNEHIPRNGVHVIEQLMNDVTSIAGDLHFCSTPAAVALFDNSFNALSKVGREIKNEAARK
AFFDCIYSWEMLGLSGGQKGVGVSNKRREPALIAVNPFIGMNVGRYCTQWRSALLTSATL
SITSTPETGMEWLCKALGLTSDTISIRKIFSPDVYGSMKLTIAGADFPKVFNDPKEQIFS
GQWLKAVVEQLSCIQGPALVLTASHYETRMIANQLGEVSQPVYIQKAGQALSEIIKQYQE
KPGILISAGASVGVSPRGENGEQIFQDLIITRIPFLPPDRMKAESLYGYLKERGYSRTFE
AVNRNMYLDNLRKVIRKAKQSIGRGIRSENDTVRIIILDPRFPEPTDLSSKHRSLEHIIP
VRFRREYRSCEILSPAYCEEDIQC
>QLQ67448.1 DEAD/DEAH box helicase (plasmid) [Klebsiella pneumoniae]
MNTSAVFESAGLSLRKVQQDYIEAAAGALTQDHKVALISAETGVGKTLGYLVPALLILMK
NPEAKFVIATNSHALMHQIFRSDRPLLEQIAEQCGIKVTFSRLMGKANYVSLEKVRGLLL
MDEFTDLDTVKVLEKLANWSKPLVEFEEEYGELPAQITPEMVTYSIWDDIQDIDDIRLNA
LSANFIVTTHAMVMVDCMCNHRILGDKENMYLIIDEADIFVDMLEVWKQRRFNLRELTSA
FNEHIPRNGVHVIDQLMNDVTSIAGDLHFCSTPAAVALFDNSFNALSKVGREIKNEAARK
AFFDCIYSWEMLGLSGGQKGVGVSNKRREPALIAVNPFIGMNVGRYCTQWRSALLTSATL
SITSTPETGMEWLCKALGLTSDTISIRKIFSPDVYGSMKLTIAGADFPKVFDDPKEQIFS
GQWLKAVVEQLSCIHGPALVLTASHYETRMIANQLGEVSQPVYIQKAGQALSEIIKQYQE
KPGILISAGASVGVSPRGENGEQIFQDLIITRIPFLPPDRMKAESLYGYLKERGYSRTFE
AVNRNIYLDNLRKVIRKAKQSIGRGIRSENDTVRIIILDPRFPEPTDLSSKHRSLEHIIP
VRFRREYRSCEILSPAYCEEDIQC
>BBR17960.1 hypothetical protein WP3S18E03_P12290 (plasmid) [Klebsiella quasipneumoniae]
MNTSAIFESAGLSLRQVQQDYIEATAGALTQDHKVALISAETGVGKTLGYLVPALLILMK
NPEAKFVIATNSHALMHQIFRSDRPLLEQIAEQCGIKVTFSRLMGKANYVSREKVRGLLL
MDEFTDPDTIKVLETLANWSKPLVEFEDEYGELPAQITPEMVTYSIWDDIQDIDDIRLNA
LSANFIVTTHAMVMVDCMCHHRILGDKENMYLIIDEADIFVDMLEVWKQRRFNLRELTSA
FNEHIPRNGVHVIDQLMNDVTSIAGDLHFCSTPAAVALFDNSFNALSKVGRKIKNEAARK
AFFDCIYSWEMLGLSGGQKGVGVSNKRREPALIAVNPFIGMNVGRYCTQWRSALLTSATL
SITSTPETGMEWLCKALGLTSDTISIRKIFSPDVYGSMKLTIAGADFPKVFNDPKEQIFS
GQWLKAVVEQLSCIQGPALVLTASHYETRMIANQLGEVSQPVYIQKAGQALSEIIKQYQE
KPGILISAGASVGVSPRGENGEQIFQDLIITRIPFLPPDRMKAESLYGYLKERGYSRTFE
AVNRNIYLDNLRKVIRKAKQSIGRGIRSENDTVRIIILDPRFPEPTDLSSKHRSLEHIIP
VRFRREYRSCEILSPAYCEEDIQC
>QLG18606.1 DEAD/DEAH box helicase (plasmid) [Klebsiella pneumoniae]
MNTSAVFESAGLSLRKVQQDYIEAAAGALTQDHKVALISAETGVGKTLGYLVPALLILLK
NPEAKFVIATNSHALMHQIFRSDRPLLEQIAEQCGIKVTFSRLMGKANYVSLEKVRGLLL
MDEFTDLDTVKVLEKLANWSKPLVEFEEEYGELPAQITPEMVTYSIWDDIQDIDDIRLNA
LSANFIVTTHAMVMVDCMCNHRILGDKENMYLIIDEADIFVDMLEVWKQRRFNLRELTSA
FNEHIPRNGVHVIDQLMNDVTSIAGDLHFCSTPAAVALFDNSFNALSKVGREIKNEAARK
AFFDCIYSWEMLGLSGGQKGVGVSNKRREPALIAVNPFIGMNVGRYCTQWRSALLTSATL
SITSTPETGMEWLCKALGLTSDTISIRKIFSPDVYGSMKLTIAGADFPKVFDDPKEQIFS
GQWLKAVVEQLSCIHGPALVLTASHYETRMIANQLGEVSQPVYIQKAGQALSEIIKQYQE
KPGILISAGASVGVSPRGENGEQIFQDLIITRIPFLPPDRMKAESLYGYLKERGYSRTFE
AVNRNIYLENLRKVIRKAKQSVGRGIRSENDTVRIIILDPRFPEPTDLSSKHRSLEHIIP
VRFRREYRSCEILSPAYFEEDIQC
>VAT81319.1 bifunctional ATP-dependent DNA helicase/DNA polymerase III subunit epsilon [Klebsiella variicola]
MNTSAVFESAGLSLRKVQQDYIEAAAGALTQDHKVALISAETGVGKTLGYLVPALLILLK
NPEAKFVIATNSHALMHQIFRSDRPLLEQIAEQCGIKVTFSRLMGKANYVSLEKVRGLLL
MDEFTDLDTVKVLEKLANWSKPLVEFEDEYGELPAQITPEMVTYSIWDDIQDIDDIRLNA
LSANFIVTTHAMVMVDCMCHHRILGDKENMYLIIDEADIFVDMLEVWKQRRFNLRELTSA
FNEHIPRNGVHVIDQLMNDVTSIAGDLHFCSTPAAVALFDNSFNALSKVGRKIKNEAARK
AFFDCIYSWEMLGLSGGQKGVGVSNKRREPALIAVNPFIGMNVGRYCTQWRSALLTSATL
SITSTPETGMEWLCKALGLTSDTISIRKIFSPDVYGSMKLTIAGADFPKVFDDPKEQIFS
GQWLKAVVEQLSCIHGPALVLTASHYETRMIANQLGEVSQPVYIQKAGQALSEIIKEYQE
KPGILISAGASVGVSPRGENGEQIFQDLIITRIPFLPPDRMKAESLYGYLKERGYSRTFE
AVNRNIYLENLRKVIRKAKQSVGRGIRSENDTVRIIILDPRFPEPTDLSSKHRSLEHIIP
VRFRREYRSCEILSPAYCEEDIQC
>SCA23785.1 bifunctional ATP-dependent DNA helicase/DNA polymerase III subunit epsilon [Klebsiella quasipneumoniae]
MKTSAVFESAGLSLRKVQQDYIEAAVGALTQDHKVALISAETGVGKTLGYLVPALLILLK
NPEAKFVIATNSHALMHQIFRSDRPLLEQIAEQCGIKVTFSRLMGKANYVSLEKVRGLLL
MDEFTDLDTVKVLEKLANWSKPLVEFEEEYGELPAQITPEMVTYSIWDDIQDIDDIRLNA
LSANFIVTTHAMVMVDCMCNHRILGDKENMYLIIDEADIFVDMLEVWKQRRFNLRELTSA
FNEHLPRNGVHVIDQLMNDVTSIAGDLHFCSTPAAVALFDNSFNALSKVGREIKNEAARK
AFFDCIYSWEMLGLSGGQKGVGVSNKRREPALIAVNPFIGMNVGRYCTQWRSALLTSATL
SITSTPETGMEWLCKALGLTSDTISIRKIFSPDVYGSMKLTIAGADFPKVFNDPKEQIFS
GQWLKAVVEQLSCIQGPALVLTASHYETRMIANQLGEVSQPVYIQKAGQALSEIIKQYQE
KPGILISAGASVGVSPRGENGEQIFQDLIITRIPFLPPDRMKAESLYGYLKERGYSRTFE
AVNRNIYLENLRKVIRKAKQSVGRGIRSENDTVRIIILDPRFPEPTDLSSKHRSLEHIIP
VRFRREYRSCEILSPAYFEEDIQC
>SAY20208.1 bifunctional ATP-dependent DNA helicase/DNA polymerase III subunit epsilon [Klebsiella quasipneumoniae]
MNTSAVFESAGLSLRKVQQDYIEAAAGALTQDHKIALISAETGVGKTLGYLVPALLILLK
NPEAKFVIATNSHALMHQIFRSDRPLLEQIAEQCGIKVTFSRLMGKANYVSLEKVRGLLL
MDEFTDLDTVKVLEKLANWSKPLVEFEEEYGELPAQITPEMITYSIWDDIQDIDDIRLNA
LSANFIVTTHAMVMVDCMCNHRILGDKENMYLIIDEADIFVDMLEVWKQRRFNLRELTSA
FNEHIPRNGVHVIDQLMNDVTSIAGDLHFCSTPAAVALFDNSFKALSKVGRKIKNEAARK
AFFDCIYSWEMLGLSGGQKGVGVSNKRREPALIAVNPFIGMNVGRYCTQWRSALLTSATL
SITSTPETGMEWLCKALGLTSDTISIRKIFSPDVYGSMKLTIAGADFPKVFNDPKEQIFS
GQWLKAVVEQLSCIQGPALVLTASHYETRMIANQLGEVSQPVYIQKAGQALSEIIKQYQE
KPGILISAGASVGVSPRCENGEQIFQDLIITRIPFLPPDRMKAESLYGYLKERGFSRTFE
AVNRNIYLENLRKVIRKAKQSVGRGIRSENDTVRIIILDPRFPEPTDLSSKHRSLEHIIP
VRFRREYRSCEILSPAYCEEDIQC
>QJT41356.1 DEAD/DEAH box helicase (plasmid) [Aeromonas media]
MTIEEPLDITSATFGALMCAAGLEARAEQSQYAIMAEAALSDLSKIGLLHADTGLGKSLG
YLIPAMQRVYSDPRHPRIIVATHSHALMQQLLEKDCAILTRIARAYGVIPLTVGRLLGRV
NFVSPERVDAAVQGLELSALDSRMLADLRTWSGTIAEYEDEFGGLPCELLASQICMTNDC
DNEELDAMQRREVACDIVVTTHAMVAIDMLRGNAVLKGLDRPTMLIVDEADALAGQLQEW
TQRRLNLVRFYGSLRDHLSMRHLQPLESAIADIKALLGDRHYAWDSELAGIARGILSMLS
KLVKLKGLDETLVNTLEQQLRAVTAPTLGLGVSHERHEPAIVALNPWFAKNFGRYASTHF
DSAMLTSGTLSITPDPVNGTAWIRHDLGIDETMLGVNAIFSPHHYGHMTLSLAGPGFPQI
YGKHEKGGDQSPPLSDAWLQAVAHHITNRPGRVVVLTVSHEESRKLAKLLTGIERRPLLV
HQQGEPLKHVIAEFSNLSSHHKGAVMLTAAGHTGLNIVDTQGAVGFDRLVLTRIAYAKPR
TAEIDAMASYYLTTQKRDVKKMLQRQEHIRTANAAIRLMRQALGRGIRSPDDCIAVDICD
PRFPLSHDLSSRHAKMRNIIPPRFLAEYQRAGLLLSNSDIHQPAPEEVFF
>VUN34718.1 bifunctional ATP-dependent DNA helicase/DNA polymerase III subunit epsilon [Klebsiella pneumoniae]
MNTSAVFESAGLSLRKVQQDYIEAAAGALTQDHKVALISAETGVGKTLGYLVPALLILMK
NPEAKFVIATNSHALMHQIFRSDRPLLEQIAEQCGIKVTFSRLMGKANYVSLEKVRGLLL
MDEFTDLDTVKVLEKLANWSKPLVEFEEEYGELPAQITPEMVTYSIWDDIQDIDDIRLNA
LSANFIVTTHAMVMVDCMCNHRILGDKENMYLIIDEADIFVDMLEVWKQRRFNLRELTSA
FNEHIPRNGVHVIDQLMNDVTSIAGDLHFCSTPAAVALFDNSFNALSKVGREIKNEAARK
AFFDCIYSWEMLGLSGGQKGVGVSNKRREPALIAVNPFIGMNVGRYCTQWRSALLTSATL
SITSTPETGMEWLCKALGLTSDTISIRKIFSPDVYGSMKLTIAGADFPKVFNDPKEQIFS
GQWLKAVVEQLSCIQGPALVLTASHYETRMIANQLGEVSQPVYIQKAGQALSEIIKQYQE
KPGILISAGASVGVSPRGENGEQIFQDLIITRIPFLPPDRMKAECLYGYLKERGYSRTFE
AVNRNIYLDNLRKVIRKAKQSIGRGIRSENDTVRIIILDPRFPEPTDLSSKHRSLEHIIP
VRFRREYRSCEILSPAYCEEDIQC
>KAB7889741.1 DEAD/DEAH box helicase [Poseidonibacter sp. SJOD-M-33]
MSKRNQLQKKAIEDITTTYYSDNGIFFGEYPTGSGKTKILLESAIKILNERDTAVIIATA
NNALVFDMLSKAKEYNIPSENLEVLIGKKNYVDLDVIRSQVFLNEAGLTLKQVADYLEVN
PEPLIYDFIEHFQLPHVFEDVIGFVDLEVPVDDLLVQEKISNKFAQKIASIATKKKVFIT
NHFFLILIYAQIGRTNMQINEIAKMPILMDEAHQINDAATAFFSNTFSPYRLSIYLSLVA
ETKMAKKDITMLHSFNKYFKEICTFEKSEAILEKLKDDAIQKNKFDKLKVLVNKLNEKKG
VSVVEQKHLKNLKQELMEMIYLMKKPYLNVTFSAIKKVPTISSVLIDSAIGLRNMWIKNK
SMIVGISGTFRISKYSGFHENEWSFKQIGFLRFKPKDGKLLDKYSQKWNDRISNNRTFLI
EESIFDKNQAIRFILDELYYTPPKVSKDTKLAVEHMQNWIENIAAKMASDFIYKNCLILM
TSFENCEMLYNELSKKENLQKMGYTILYSTSDKSMRYLQEEYKKLAMNGNRTILIGNISF
FTGIDLPNELINTLIIGKLPFEPNNFLKKRTDTDNNYGSVINNRNKAIITFRQGIGRGLR
NNHDRVFIAICDPRIYDKKNASFLYFIESMSIPHKMQKKIW
>TYY50751.1 DEAD/DEAH box helicase [Klebsiella pneumoniae]
MNVPDLFASAGLTSREIQQEYISSVTAGMSCANRVALLSADTGVGKTLGYLVSALRIIEK
DPDAKFIIATSSHALMNQIMGADRQAIECMAAQIGISVSFSRLMGKSNYVSPAKARDVLK
SYPQSYSDHVRVLSALAQWSGPLVEFEEEFGELPPGIRPEMVTYSVWDDAIHIRDNQRDA
LNARFVVTTHAMVIIDSLCKGVVLGDKLNTHLIIDEADMFADMMDLWQQRRLNIRDLLGS
LGDKFPHSAVVEIQEMAKEITRVADGLHFNGSSAATELYEKAVDTLAHAGSKISDKPSRN
AFLNLLYSWQMAKATGGKTGIGVSRIRQEPALISINPFVGRNIGRYCSEWKSTLLTSATL
SITNNVERGMEWIVKALGLTEDMISLKDIFTPENYGTMELTIAGAEFPEIFSNPKEQAFS
EAWITQVADAIRKCNKPLVVLTASHAEGRELASRLDKVSLPVYLQRAGQPLSETVNAYRE
KPGIFISAGASVGLSLRNEDGSQMFHDLFLTRMRFSPPDREGAESYHQFLKTRGYNHTVE
ALTRSLYISQLQKVVRQGKQAIGRGIRSENDFVRVTIFDPRFPEPKDISSRHRVLENIIP
IRFGQAYRTCKILSPAKRREDIEC
>TXQ48895.1 DEAD/DEAH box helicase [Escherichia coli]
MNVPDLFASAGLTSREIQQEYISSVTAGMSCANRVALLSADTGVGKTLGYLVSALRIIEK
DPDAKFIIATSSHALMNQIMGADRQAIECMAAQIGLSVSFSRLMGKSNYVSPAKARDVLK
SYPQSYSDHVRVLSALAQWSGLLVEFEEEFGELPPGIRPEMVTYSVWDDAIHIRDNQRDA
LNARFVVTTHAMVIIDSLCKGVVLGDKLNTHLIIDEADMFADMMDLWQQRRLNIRDLLGS
LGDKFPHSAVVEIQEMAKEITRVADGLHFNGSSAATELYEKAVDTLAHAGSKISDKLSRN
TFLNLLYSWQMAKATGGKTGIGVSRIRQEPALISINPFVGRNIGRYCSEWKSTLLTSATL
SITNNVERGMEWIVNALGLTEDMISLKDIFTPEDYGKMELTIAGAEFPEIFSNPKEQAFS
EAWITQVADAIRKCNKPLVVLTASHSEGRELASRLDKVSLPVYLQRAGQPLSETVNAYRE
KPGIFISAGASVGLSLRNDDGSQMFHDLFLTRMRFSPPDREGVESYHQYLKARGYNHTVE
ALTRSLYISQLQKVVRQGKQAIGRGIRSENDFVRVTIFDPRFPEPKDISSRYRVLENIVP
IRFGQAYRTCKILSPAKRREDIEC
>SSD92291.1 bifunctional ATP-dependent DNA helicase/DNA polymerase III subunit epsilon [Klebsiella quasipneumoniae]
MNTSAVFESAGLSLRKVQQDYIEAAAGALTQDHKVALISAETGVGKTLGYLVPALLILLK
NPEAKFVIATNSHALMHQIFRSDRPLLEQIAEQCGIKVTFSRLMGKANYVSLEKVRGLLL
MDEFTDLDTVKVLEKLANWSKPLVEFEEEYGELPAQITPEMVTYSIWDDIQDIDDIRLNA
LSANFIVTTHAMVMVDCMCNHRILGDKENMYLIIDEADIFVDMLEVWKQRRFNLRELTSA
FNEHIPRNGVHVIDQLMNDVTSIAGDLHFCSTPAAVALFDNSFNALSKVGREIKNEAARK
AFFDCIYSWEMLGLSGGQKGVGVSNKRREPALIAVNPFIGMNVGRYCTQWRSALLTSATL
SITSTPETGMEWLCKALGLTSDTISIRKIFSPDVYGSMKLTIAGADFPKVFNDPKEQIFS
GQWLKAVVEQLSCIQGPALVLTASHYETRMIANQLGEVSQPVYIQKAGQALSEIIKQYQE
KPGILISAGASVGVSPRGENGEQIFQDLIITRIPFLPPDRMKAESLYGYLKERGYSRTFE
AVNRNIYLDNLRKVIRKAKQSVGRGIRSENDTVRIIILDPRFPEPTDLSSKHRSLEHIIP
VRFRREYRSCEILSPAYCEEDIQC
>VTM91131.1 bifunctional ATP-dependent DNA helicase/DNA polymerase III subunit epsilon [Raoultella ornithinolytica]
MNMDTAACFTSAGLSLRKVQQDFIEAAGLGLNVQNKLALLSAETGVGKTLGYLVPAMQIL
VKNPGAKFVIATNSHALMHQIFRSDRLSLERMAEEAGIKVTFSRLMGKASYISPDKVREL
LRVSDTYDSETVQLLEKLRGWSKPLVEFEEEYGELPTLIKPDMVTFSFWDDIQNVNDIRR
EALNADFIVTTHAMVMIDCLCNHGILGDKENLYLIVDEADMFVDMLEVWKQRRFNLRELL
SSFSAYIPRTGVEIIKELESDITKIAGGLHFCSTPEAVELFDRSFKALAMVGRKIKDEEP
RKSFFDCIYRWEMLGMSGGQKGIGVSKVRYEPALIAVNPFIGMNLGRYCTQWRSALLTSA
TLAITNTPEGGMEWLCKTLALNDDMVSIKRIFAPESYGTMTLTIAGAAFPKVFSDPKEQE
FSSKWLAAVTDQLSRMPGPVLVLTASHSETRAIAGRLGEVSQPVYIQQAGQPLSEIIKLY
QKKPGILISAGASVGLSPRGEQGEQIFHDLLITRIPFPPPDRMKVESLYGYLKDRGYGLT
LESVHRTIYLENLRKVIRKGKQSVGRGIRSETDSIRIMILDPRFPEPADLSSRHRSLEHI
IPVRFRREYRSCEILSPAHCEEDIQC
>TKV05704.1 DEAD/DEAH box helicase [Citrobacter sp. wls619]
MNLSDLFARAGLRTRDIQQEYASAVYAGLGATGRVALLSADTGVGKTLGYLAAALRIIRH
NPKARFVIATSTHALMNQIMNHDRLAISRMADIAGIPGVTFSRLLGKANYVSPEKVRKVI
QAYPASLTGELTMLETLGRWRGPLVAFEEEYGALPAGVTPEMVTYSLWDKVSAVHDTQQE
AMKARFVVTSHAMVIIDSFSNHAVLGDKADRYLIIDEADAFADMTEQWQHRRLNLRTLQH
SLEQYLTPEKSKMLATVVDKIRDAAGVHRFLSNDGTAEIYKDAIAELVFIGDSIKDEETK
KSFTAALFSWDPALLSGGHTGVGVSRIRKEPSLIRINPFVGRNIGAYTAQWKSSLLTSAT
LSITSEPSRGMEWITGALGLKEELISLRDIFTPESYGDMALTIAGGGFAEIFSSAKVQRL
SETWLAQVVTVIKNASTNGPVVVLTASHDESHEIARRLRDVGMPVYQQKAGQPVSELVKQ
YAENPGILISAGAYIGLNLRNADGSQMFQDLIITRMKFAPPDRDGAESYQQYLHQLGYET
TVQSITRSNYVNQLQKVVRAGKQAVGRGIRSENDRVRLTILDPRFPEPKDQSSKYRALEN
IIPVRFRRVYRHCTILSPADVEEDLVC
>TJZ69077.1 DEAD/DEAH box helicase [Raoultella planticola]
MNTSAIFESAGLSLRKVQQDYIEAAAGALTQDHKLALISAETGVGKTLGYLVPALLILMK
NPEAKFVIATNSHALMHQIFRSDRPLLEQIAEQCGIKVTFSRLMGKANYVSQEKVRGLLL
MDEFTDPDTIKVLETLANWSKPLVEFEDEYGELSAQITPEMVTYSIWDDIQDIDDIRLNA
LSANFIVTTHAMVMVDCMCHHRILGDKENMYLIIDEADIFVDMLEVWKQRRFNLRELTSA
FNEHIPRNGVHVIDQLMNDVTAIAGDLHFCSTPAAVALFDNSFNALSKVGRKIKNEAARK
AFFDCIYSWEMLGLSGGQKGVGVSNKRREPALIAVNPFIGMNVGRYCIQWRSALLTSATL
SITSTPETGMEWLCKALGLTSDTISIRKIFSPDVYGSMKLTIAGADFPKVFNDPKEQIFS
GQWLKAVVEQLSCIQGPALVLTASHYETRMIANQLGEVSQPVYIQKAGQALSGIIKQYQE
KPGILISAGASVGVSPRGENGEQIFQDLIITRIPFLPPDRMKAESLYGYLQERGYSRTFE
AVNRNIYLENLRKVIRKAKQSVGRGIRSENDTVRIIILDPRFPEPTDLSSKHRSLEHIIP
VRFRREYRSCEILSPAYCEEDIQC
>THJ45076.1 DEAD/DEAH box helicase [Aeromonas veronii]
MPQLIDTATFSDLMAAGGLVARDEQKEYAALVAEALSDPGMIALIHADTGLGKSLGYLLP
AMQHVFASGKKRPRVFIATHSHALMNQLVSTVTGVLSTVAGGYGLPPLSVGRLLGRMNFV
SPERVTASTYGLKMTTDEAAAIADLAQWSGTIAAFEDEHGGLPCGLTAAQICMTSDCVNE
QLDEQQRDALSSDVVITSHAMLAVDLLLDNALLGDAERQAILIVDEADALASQLHEWTQR
RMNLTRLTNLLIPHLTSRQLLPLTKRIEQIHQAVAGRHYAWDVECSEIARDVLSELSRIS
KLAKLDEQIAVELQRQIQSISSTTIGLGISETGQPAVVGMNPWFTRRFGKYATSAYRSVL
LTSGTLSMTHDPVKGMAWIQTELGIEQSILGAIAIFTPHQYGDMSLTLAGPDFPPIYKTQ
TRQSTELSDAWLDGVALHIANSAGRVVVLTASHEESRLLAAKLSTYEQRPMLVHQRGTHL
RILMQEFIATSHNHGKAILITAAGHTGLNITDKSGRVGFDHLIITRIAYAPPRIEEVDAL
ADYLFVTKKKTLRKSLRQQAFMRSLNAAIRQMRQALGRGIRSPDDRISVTICDPRFPLSH
DLSSKHAALRNVIPYRFARQYRKANVMTMQNNNAVTTETEEVFF
>VGK90393.1 bifunctional ATP-dependent DNA helicase/DNA polymerase III subunit epsilon [Klebsiella pneumoniae]
MNTSAVFESAGLSLRKVQQDYIEAAAGALTQDHKVALISAETGVGKTLGYLVPALLILLK
NPEAKFVIATNSHALMHQIFRSDRPLLEQIAEQCGIKVTFSRLMGKANYVSLEKVRGLLL
MDEFTDLDTVKVLEKLANWSKPLVEFEEEYGELPAQITPEMVTYSIWDDIQDIDDIRLNA
LSANFIVTTHAMVMVDCMCNHRILGDKENMYLIIDEADIFVDMLEVWKQRRFNLRELTSA
FNEHIPRNGVHVIDQLMNDVTSIAGDLHFCSTPAAVALFDNSFNALSKVGREIKNEAARK
AFFDCIYSWEMLGLSGGQKGVGVSNKRREPALIAVNPFIGMNVGRYCTQWRSALLTSATL
SITSTPETGMEWLCKALGLTSDTISIRKIFSPDVYGSMKLTIAGADFPKVFNDPKEQIFS
GQWLKAVVEQLSCIQGPALVLTASHYETRMIANQLGEVSQPVYIQKAGQALSEIIKQYQE
KPGILISAGASVGVSPRGENGEQIFQDLIITRIPFLPPDRMKAESLYGYLKERGYSRTFE
AVNRNIYLDNLRKVIRKAKQSVGRGIRSENDTVRIIILDPRFPEPTDLSSKHRSLEHIIP
VRFRRAYRSCEILSPAYCEEDIQC
>VGE73507.1 bifunctional ATP-dependent DNA helicase/DNA polymerase III subunit epsilon [Klebsiella pneumoniae]
MNTSAVFESAGLSLRKVQQDYIEAAAGALTQDHKVALISAETGVGKTLGYLVPALLILLK
NPEAKFVIATNSHALMHQIFRSDRPLLEQIAEQCGIKVTFSRLMGKANYVSLEKVRGLLL
MDEFTDLDTVKVLEKLANWSKPLVEFEEEYGELPAQITPEMVTYSIWDDIQDIDDIRLNA
LSANFIVTTHAMVMVDCMCNHRILGDKENMYLIIDEADIFVDMLEVWKQRRFNLRELTSA
FNEHIPRNGVHVIEQLMNDVTSIAGDLHFCSTPAAVALFDNSFNALSKVGREIKNEAARK
AFFDCIYSWEMLGLSGGQKGVGVSNKRREPALIAVNPFIGMNVGRYCTQWRSALLTSATL
SITSTPETGMEWLCKALGLTSDTISIRKIFSPDVYGSMKLTIAGADFPKVFNDPKEQIFS
GQWLKAVVEQLSCIQGPALVLTASHYETRMIANQLGEVSQPVYIQKAGQALSEIIKQYQE
KPGILISAGASVGVSPRGENGEQIFQDLIITRIPFLPPDRMKAESLYGYLKERGYSRTFE
AVNRNMYLDNLRKVIRKAKQSIGRGIRSENDTVRIIILDTRFPEPTDLSSKHRSLEHIIP
VRFRREYRSCEILSPAYCEEDIQC
>VGI69976.1 bifunctional ATP-dependent DNA helicase/DNA polymerase III subunit epsilon [Klebsiella pneumoniae]
MNTSAVFESAGLSLRKVQQDYIEAAAGALTQDHKVALISAETGVGKTLGYLVPALLILLK
NPEAKFVIATNSHALMHQIFRSDRPLLEQIAEQCGIKVTFSRLMGKANYVSLEKVRGLLL
MDEFTDLDTVKVLEKLANWSKPLVEFEEEYGELPAQITPEMVTYSIWDDIQDIDDIRLNA
LSANFIVTTHAMVMVDCMCNHRILGDKENMYLIIDEADIFVDMLEVWKQRRFNLRELTSA
FNEHIPRNGVHVIDQLMNDVTSIAGDLHFCSTPAAVALFDNSFNALSKVGREIKNEAARK
AFFDCIYSWEMLGLSGGQKGVGVSNKRREPALIAVNPFIGMNVGRYCTQWRSALLTSATL
SITSTPETGMEWLCKALGLTSDTISIRKIFSPDVYGSMKLTIAGADFPKVFDDPKEQIFS
GQWLKAVVEQLSCIHGPALVLTASHYETRMIANQLGEVSQPVYIQKAGQALSEIIKQYQE
KPGILISAGASVGVSPRGENGEQIFQDLIITRIPFLPPDRMKAESLYGYLKERGYSRTFE
AVNRNIYLENLRKVIRKAKQSIGRGIRSENDTVRIIILDPRFPEPTDLSSKHRSLEHIIP
VRFRRAYRSCEILSPAYCEEDIQC
>VGB17955.1 bifunctional ATP-dependent DNA helicase/DNA polymerase III subunit epsilon [Klebsiella pneumoniae]
MNTSAIFESAGLSLRKVQQDYIEAAAGALTQDHKVALISAETGVGKTLGYLVPALLILMK
NPEAKFVIATNSHALMHQIFRSDRPLLEQIAEQCGIKVTFSRLMGKANYVSQEKVRGLLL
MAEFTDPDTIKVLETLANWSKPLVEFEDEYGELPAQITPEMVTYSIWDDIQDIDDIRLNA
LSANFIVTTHAMVMVDCMCHHRILGDKENMYLIIDEADIFVDMLEVWKQRRFNLRELTSA
FNEHVPRNGVHVIDQLMNDVTAIAGDLHFCSTPAAVALFDNSFNALSKVGRKIKNEAARK
AFFDCIYSWEMLGLSGGQKGVGVSNKRREPALIAVNPFIGMNVGRYCTQWRSALLTSATL
SITSTPETGMEWLCKALGLTSDTISIRKIFSPDVYGSMKLTIAGADFPKVFNDPKEQIFS
GQWLKAVVEQLSCIQGPALVLTASHYETRMIANQLGEVSQPVYIQKAGQALSGIIKQYQE
KPGILISAGASVGVSPRGENGEQIFQDLIITRIPFLPPDRMKAESLYGYLQERGYSRTFE
AVNRNIYLENLRKVIRKAKQSVGRGIRSENDTVRIIILDPRFPEPTDLSSKHRSLEHIIP
VRFRREYRSCEILSPAYCEEDIQC
>RXK65132.1 DEAD/DEAH box helicase [Klebsiella pneumoniae]
MNVPDLFAFAGLTSREIQQEYISSVTAGMSCANRVALLSADTGVGKTLGYLVSALRIIEK
DPDAKFIIATSSHALMNQIMGADRQAIECMAAQIGLSVSFSRLMGKSNYVSPAKARDVLK
SYPQSYSDHERVLSALAQWSGPLVEFEEEFGELPPGIRPEMVTYSVWDDAIHIRDNQRDA
LNARFVVTTHAMVIIDSLCKGVVLGDKLNTHLIIDEADMFADMMDLWQQRRLNIRDLLGS
LGDKFPHSAIVEIQEMAKEITRVADGLHFNGSSAATELYEKAVDTLAHAGSKISDKPSRN
AFLNLLYSWQMAKATGGRTGIGVSRIRQEPALISINPFVGRNIGRYCSEWKSTLLTSATL
SITNNVERGMEWIVKALGLTEDMISLKDIFTPENYGTMELTIAGAEFPEIFSNPKEQAFS
EAWITQVADAIRKCNKPLVVLTASHAEGRELASRLDKASLPVYLQRAGQPLSEIINAYRE
KPGIFISAGASVGLSLRNDDGSQMFHDLFLTRMRFSPPDREGVESYHQFLKARGYNHTVE
ALTRSLYISQLQKVVRQGKQAIGRGIRSENDFVRVTIFDPRFPEPKDISSRYRVLENIVP
IRFGQAYRTCKILSPAKRREDIEC
>RUR29715.1 hypothetical protein ELY33_12280 [Halomonas andesensis]
MHPVIHYLSEVLPQRPGFQRSPVQIAYAEALIDGLLQQGKLHFVEGDAGIGKSLAYQLVL
ADWVAKGKLMGGKQAARRALISTHSRILQRQLLQPDNLAIVSDYLRHAQLPLLSFALRMG
RENYLSPERLALTLGVPSLEKASTADHLSTTQRRLAGWALESDGCLLDLDPAWLPEDCLL
ADIALRANDPIPEALEAQQRVAQQSDVLVINHALLAVDLVTQGQITQAQSPYVLLLDEAE
HYPAIAEQLLSNRVSLQSATHLLQQLKQHRVAKQWQTLLENMTDRQRAGSAHSLTPYQRE
ALQSSITGLLALRLRESSHELSRWREWQHLRQNAEKMAARLREESRYLAIDYSPVRGLPG
VVAHAPSAASSLKAGASERVTFLTSATLSDLNHEPGETPNFRYMRSQLQLPITHKRSGLQ
RSFQAQRFGTLRFRLPRQLPHPLMQQANGDYRLASDFCQQALPYLLDCPGRTLVLCASYS
DVAALEAAWPFEHAHRLVAHHPGTGLSDVVARLAKDAILLTPAGWEGLSPQREANQAYWQ
HLVIVRNPRPILSQVEQHLIEQSLQRRNVGAVEAAQIAKGMLQRKNTVRTLHKLRQGLGR
ALRHPDDDVLVTLLEPRIPRPSGYPALAGVYPRRTLLGAIPARFMLAYQNALEPGGKPAS
TTATTTPLTALL
>RRB35241.1 DEAD/DEAH box helicase [Escherichia coli]
MNVPDLFAFAGLTSREIQQEYISSVTAGMSCANRVALLSADTGVGKTLGYLVSALRIIEK
DPDAKFIIATSSHALMNQIMGADRQAIECMAAQIGLSVSFSRLMGKSNYVSPAKARDVLK
SYPQSYSDHERVLSALAQWSGPLVEFEEEFGELPPGIRPEMVTYSVWDDAIHIRDNQRDA
LNARFVVTTHAMVIIDSLCKGVVLGDKLNTHLIIDEADMFADMMDLWQQRRLNIRDLLGS
LGDKFPHSAIVEIQEMAKEITRVADGLHFNGSSAATELYEKAVDTLAHAGSKISDKPSRN
AFLNLLYSWQMAKATGGRTGIGVSRIRQEPALISINPFVGRNIGRYCSEWKSTLLTSATL
SITNNVERGMEWIVKTLGLTEDMISLKDIFTPENYGTMELTIAGAEFPEIFSNPKEQAFS
EAWITQVADAIRKCNKPLVVLTASHAEGRELASRLDKASLPVYLQRAGQPLSEIVNAYRE
KPGIFISAGASVGLSLRNDDGSQMFHDLFLTRMRFSPPDREGVESYHQFLKTRGYNHTVE
ALMRSLYISQLQKVVRQGKQAIGRGIRSENDFVRVTIFDPRFPEPKDISSRYRVLENIVP
IRFGQAYRTCKILSPAKRREDIEC
>SVJ51386.1 bifunctional ATP-dependent DNA helicase/DNA polymerase III subunit epsilon [Klebsiella pneumoniae]
MNTSAVFESAGLSLRKVQQDYIEAAAGALTQDHKVALISAETGVGKTLGYLVPALLILMK
NPEAKFVIATNSHALMHQIFRSDRPLLEQIAEQCGIKVTFSRLMGKANYVSLEKVRGLLL
MDEFTDLDTVKVLEKLANWSKPLVEFEEEYGELPAQITPEMVTYSIWDDIQDIDDIRLNA
LSANFIVTTHAMVMVDCMCNHRILGDKENMYLIIDEADIFVDMLEVWKQRRFNLRELTSA
FNEHIPRNGVHVIDQLMNDVTSIAGDLHFCSTPAAVALFDNSFNALSKVGREIKNEAARK
AFFDCIYSWEMLGLSGGQKGVGVSNKRREPALIAVNPFIGMNVGRYCTQWRSALLTSATL
SITSTPETGMEWLCKALGLTSDTISIRKIFSPDVYGSMKLTIAGADFPKVFNDPKEQIFS
GQWLKAVVEQLSCIQGPALVLTASHYETRMIANQLGEVSQPVYIQKAGQALSEIIKQYQE
KPGILISAGASVGVSPRGENGEQIFQDLIITRIPFLPPDRMKAESLYGYLKERGYSRTFE
AVNRNIYLDNLRKVIRKAKQSIGRGIRSENDTVRIIILDPRFPEPTDLSSKHRSLEHIIP
VRFRREYRSCEILSPAYCEEDIQC
>SXE95717.1 bifunctional ATP-dependent DNA helicase/DNA polymerase III subunit epsilon [Klebsiella variicola]
MNTSAVFESAGLSLRKVQQDYIEAAAGALTQDHKVALISAETGVGKTLGYLVPALLILLK
NPEAKFVIATNSHALMHQIFRSDRPLLEQIAEQCGIKVTFSRLMGKANYVSLEKVRGLLL
MDEFTDLDTVKVLEKLANWSKPLVEFEEEYGELPAQITPEMVTYSIWDDIQDIDDIRLNA
LSANFIVTTHAMVMVDCMCNHRILGDKENMYLIIDEADIFVDMLEVWKQRRFNLRELTSA
FNEHIPRNGVHVIDQLMNDVTSIAGDLHFCSTPAAVALFDNSFNALSKVGREIKNEAARK
AFFDCIYSWEMLGLSGGQKGVGVSNKRREPALIAVNPFIGMNVGRYCTQWRSALLTSATL
SITSTPETGMEWLCKALGLTSDTISIRKIFSPDVYGSMKLTIAGADFPKVFDDPKEQIFS
GQWLKAVVEQLSCIHGPALVLTASHYETRMIANQLGEVSQPVYIQKAGQALSEIIKQYQE
KPGILISAGASVGVSPRGENGEQIFQDLIITRIPFLPPDRMKAESLYGYLKERGYSRTFE
AVNRNIYLENLRKVIHKAKQSVGRGIRSENDTVRIIILDPRFPEPTDLSSKHRSLEHIIP
VRFRREYRSCEILSPAYFEEDIQC
>SVK79682.1 bifunctional ATP-dependent DNA helicase/DNA polymerase III subunit epsilon [Klebsiella pneumoniae]
MNTSAVFESAGLSLRKVQQDYIEAAAGALTQDHKVALISAETGVGKTLGYLVPALLILLK
NPEAKFVIATNSHALMHQIFRSDRPLLEQIAEQCGIKVTFSRLMGKANYVSLEKVRGLLL
MDEFTDLDTVKVLEKLANWSKPLVEFEEEYGELPAQITPEMVTYSIWDDIQDIDDIRLNA
LSANFIVTTHAMVMVDCMCNHRILGDKENMYLIIDEADIFVDMLEVWKQRRFNLRELTSA
FNEHIPRNGVHVIDQLMNDVTSIAGDLHFCSTPAAVALFDNSFNALSKVGREIKNEAARK
AFFDCIYSWEMLGLSGGQKGVGVSNKRREPALIAVNPFIGMNVGRYCTQWRSALLTSATL
SITSTPETGMEWLCKALGLTSDTISIRKIFSPDVYGSMKLTIAGADFPKVFNDPKEQIFS
GQWLKAVVEQLSCIQGPALVLTASHYETRMIANQLGEVSQPVYIQKAGQSLSEIIKQYQE
KPGILISAGASVGVSPRGENGEQIFQDLIITRIPFLPPDRMKAESLYGYLKERGYSRTFE
AVNRNMYLDNLRKVIRKAKQSIGRGIRSENDTVRIIILDPRFPEPTDLSSKHRSLEHIIP
VRFRREYRSCEILSPAYCEEDIQC
>SXP66569.1 bifunctional ATP-dependent DNA helicase/DNA polymerase III subunit epsilon [Klebsiella pneumoniae]
MNTSAIFESAGLSLRQVQQDYIEAAAGALTQDHKVALISAETGVGKTLGYLVPALLILMK
NPEAKFVIATNSHALMHQIFRSDRPLLEQIAEQCGIKVTFSRLMGKANYVSQEKVRGLLL
MDEFTDPDTIKVLETLANWSKPLVEFEDEYGELPAQITPEMVTYSIWDDIQDIDDIRRNA
LSANFIVTTHAMVMVDCMCHHRILGDKENMYLIIDEADIFVDMLEVWKQRRFNLRELTSA
FNEHIPRNGVHVIDQLMNDVTAIAGDLHFCSTPAAVALFDNSFKALSKVGRKIKNEAARK
AFFDCIYSWEMLGLSGGQKGVGVSNKRREPALIAVNPFIGMNVGRYCTQWRSALLTSATL
SITSTPETGMEWLCKALGLTSDTISIRKIFSPDVYGSMKLTIAGADFPKVFNDPKEQIFS
GQWLKAVVEQLSCIQGPALVLTASHYETRMIANQLGEVSQPVYIQKAGQALSEIIKQYQE
KPGILISAGASVGVSPRGENGEQIFQDLIITRIPFLPPDRMKAESLYGYLKERGYSRTFE
AVNRNIYLENLRKVIRKAKQSVGRGIRSENDTVRIIILDPRFPEPTDLSSKHRSLEHIIP
VRFRREYRSCEILSPAYYEEDIQC
>SXE36614.1 bifunctional ATP-dependent DNA helicase/DNA polymerase III subunit epsilon [Klebsiella variicola]
MNTSAVFESAGLSLRKVQQDYIEAAAGALTQDHKVALISAETGVGKTLGYLVPALLILLK
NPEAKFVIATNSHALMHQIFRSDRPLLEQIAEQCGIKVTFSRLMGKANYVSLEKVRGLLL
MDEFTDLDTVKVLEKLANWSKPLVEFEEEYGELPAQITPEMVTYSIWDDIQDIDDIRLNA
LSANFIVTTHAMVMVDCMCNHRILGDKENMYLIIDEADIFVDMLEVWKQRRFNLRELTSA
FNEHIPRNGVHVIDQLMNDVTSIAGDLHFCSTPAAVALFDNSFNALSKVGREIKNEAARK
AFFDCIYSWEMLGLSGGQKGVGVSNKRREPALIAVNPFIGMNVGRYCTQWRSALLTSATL
SITSTPETGMEWLCKALGLTSDTISIRKIFSPDVYGSMKLTIAGADFPKVFNDPKEQIFS
GQWLKAVVEQLSCIQGPALVLTASHYETRMIANQLGEVSQPVYIQKAGQALSEIIKQYQE
KPGILISAGASVGVSPRGENGEQIFQDLIITRIPFLPPDRMKAESLYGYLKERGYSRTFE
AVNRNMYLDNLRKVIRKAKQSIGRGIRSENDTVRIIILDPRFPEPTDLSSKHRSLEHIIP
VRFRREYRSCEILSPAYCEEDIQC
>SXF97383.1 bifunctional ATP-dependent DNA helicase/DNA polymerase III subunit epsilon [Klebsiella variicola]
MNTSAVFETAGLSLRQVQQDYIEAAAGALTQDHKVALISAETGVGKTLGYLVPALLILMK
NPEAKFVIATNSHALMHQIFRSDRPLLEQIAEQCGIKVTFSRLMGKANYVSQEKVRGLLL
MDEFTDPDTIKVLETLANWSKPLVEFEDEYGELPALITPEMVTYSIWDDIQDIDDIRRNA
LSANFIVTTHAMVMVDCMCHHRILGDKENMYLIIDEADIFVDMLEVWKQRRFNLRELTSA
FNEHIPRNGVHVIDQLMNDVTAIAGDLHFCSTPAAVALFDNSFKALSKVGRKIKNEAARK
AFFDCIYSWEMLGLSGGQKGVGVSNKRREPALIAVNPFIGMNVGRYCTQWRSALLTSATL
SITSTPETGMEWLCKALGLTSDTISIRKIFSPDVYGSMKLTIAGADFPKVFNDPKEQIFS
GQWLKAVVEQLSCIQGPALVLTASHYETRMIANQLGEVSQPVYIQKAGQALSEIIKQYQE
KPGILISAGASVGVSPRGENGEQIFQDLIITRIPFLPPDRMKAESLYGYLTERGYSRTFE
AVNRNIYLENLRKVIRKAKQSVGRGIRGENDTVRIIILDPRFPEPTDLSSKHRSLEHIIP
VRFRRAYRSCEILSPAYCEEDIQC
>SWR32146.1 bifunctional ATP-dependent DNA helicase/DNA polymerase III subunit epsilon [Klebsiella pneumoniae]
MNTSAVFESAGLSLRKVQQDYIEAAAGALTQDHKVALISAETGVGKTLGYLVPALLILLK
NPEAKFVIATNSHALMHQIFRSDRPLLEQIAEQCGIKVTFSRLMGKANYVSLEKVRGLLL
MDEFTDLDTVKVLEKLANWSKPLVEFEEEYGELPAQITPEMVTYSIWDDIQDIDDIRLNA
LSANFIVTTHAMVMVDCMCNHRILGDKENMYLIIDEADIFVDMLEVWKQRRFNLRELTSA
FNEHIPRNGVHVIEQLMNDVTSIAGDLHFCSTPAAVALFDNSFNALSKVGREIKNEAARK
AFFDCIYSWEMLGLSGGQKGVGVSNKRREPALIAVNPFIGMNVGRYCTQWRSALLTSATL
SITSTPETGMEWLCKALGLTSDTISIRKIFSPDVYGSMKLTIAGADFPKVFNDPKEQIFS
GQWLKAVVEQLSCIQGPALVLTASHYETRMIANQLGEVSQPVYIQKAGQALSEIIKQYQE
KPGILISAGASVGVSPRGENGEQIFR
>SVL32653.1 bifunctional ATP-dependent DNA helicase/DNA polymerase III subunit epsilon [Klebsiella pneumoniae]
MNTSAVFESAGLSLRKVQQDYIEAAAGALTQDHKVALISAETGVGKTLGYLVPALLILLK
NPEAKFVIATNSHALMHQIFRSDRPLLEQIAEQCGIKVTFSRLMGKANYVSLEKVRGLLL
MDEFTDLDTVKVLEKLANWSKPLVEFEEEYGELPAQITPEMVTYSIWDDIQDIDDIRLNA
LSANFIVTTHAMVMVDCMCNHRILGDKENMYLIIDEADIFVDMLEVWKQRRFNLRELTSA
FNEHIPRNGVHVIDKLMNDVTSIAGDLHFCSTPAAVALFDNSFNALSRVGREIKNEAARK
AFFDCIYSWEMLGLSGGQKGVGVSNKRREPALIAVNPFIGMNVGRYCTQWRSALLTSATL
SITSTPETGMEWLCKALGLTSDTISIRKIFSPDVYGSMKLTIAGADFPKVFNDPKEQIFS
GQWLKAVVEQLSCIQGPALVLTASHYETRMIANQLGEVSQPVYIQKAGQALSEIIKQYQE
KPGILISAGASVGVSPRGENGEQIFQDLIITRIPFLPPDRMKAESLYGYLKERGYSRTFE
AVNRNIYLDNLRKVIRKAKQSIGRGIRSENDTVRIIILDPRFPEPTDLSSKHRSLEHIIP
VRFRREYRSCEILSPAYCEEDIQC
>SVM23041.1 bifunctional ATP-dependent DNA helicase/DNA polymerase III subunit epsilon [Klebsiella pneumoniae]
MNTSAVFESAGLSLRKVQQDYIEAAAGALTQDHKVALISAETGVGKTLGYLVPALLILLK
NPEAKFVIATNSHALMHQIFRSDRPLLEQIAEQCGIKVTFSRLMGKANYVSLEKVRGLLL
MDEFTDLDTVKVLEKLANWSKPLVEFEEEYGELPAQITPEMVTYSIWDDIQDIDDIRLNA
LSANFIVTTHAMVMVDCMCNHRILGDKENMYLIIDEADIFVDMLEVWKQRRFNLRELTSA
FNEHIPRNGVHVIDQLMNDVTSIAGDLHFCSTPAAVALFDNSFNALSKVGRKIKNEAARK
AFFDCIYSWEMLGLSGGQKGVGVSNKRREPALIAVNPFIGMNVGRYCTQWRSALLTSATL
SITSTPETGMEWLCKALGLTSDTISIRKIFSPDVYGSMKLTIAGADFPKVFDDPKEQIFS
GQWLKAVVEQLSCIHGPALVLTASHYETRMIANQLGEVSQPVYIQKAGQALSEIIKQYQE
KPGILISAGASVGVSPRGENGEQIFQDLIITRIPFLPPDRMKAESLYGYLKERGYSRTFE
AVNRNIYLENLRKVIRKAKQSVGRGIRSENDTVRIIILDPRFPEPTDLSSKHRSLEHIIP
VRFRREYRSCEILSPAYFEEDIQC
>SYD77814.1 bifunctional ATP-dependent DNA helicase/DNA polymerase III subunit epsilon [Klebsiella pneumoniae]
MNTSAIFESAGLSLRQVQQDYIEATAGALTQDHKVALISAETGVGKTLGYLVPALLILMK
NPEAKFVIATNSHALMHQIFRSDRPLLEQIAEQCGIKVTFSRLMGKANYVSREKVRGLLL
MDEFTDPDTIKVLETLANWSKPLVEFEDEYGELPAQITPEMVTYSIWDDIQDIDDIRLNA
LSANFIVTTHAMVMVDCMCHHRILGDKENMYLIIDEADIFVDMLEVWKQRRFNLRELTSA
FNEHIPRNGVHVIDQLMNDVTSIAGDLHFCSTPAAVALFDNSFKALSKVGRKIKNEAARK
AFFDCIYSWEMLGLSGGQKGVGVSNKRREPALIAVNPFIGMNVGRYCTQWRSALLTSATL
SITSTPETGMEWLCKALGLTSDTISIRKIFSPDVYGSMKLTIAGADFPKVFNDPKEQIFS
GQWLKAVVEQLSCIQGPALVLTASHYETRMIANQLGEVSQPVYIQKAGQALSEIIKQYQE
KPGILISAGASVGVSPRGENGEQIFQDLIITRIPFLPPDRMKAESLYGYLKERGYSRTFE
AVNRNIYLDNLRKVIRKAKQSIGRGIRSENDTVRIIILDPRFPEPTDLSSKHRSLEHIIP
VRFRREYRSCEILSPAYCEEDIQC
>SVM06576.1 bifunctional ATP-dependent DNA helicase/DNA polymerase III subunit epsilon [Klebsiella pneumoniae]
MDEFTDLDTVKVLEKLANWSKPLVEFEEEYGELPAQITPEMVTYSIWDDIQDIDDIRLNA
LSANFIVTTHAMVMVDCMCNHRILGDKENMYLIIDEADIFVDMLEVWKQRRFNLRELTSA
FNEHIPRNGVHVIDKLMNDVTSIAGDLHFCSTPAAVALFDNSFNALSRVGREIKNEAARK
AFFDCIYSWEMLGLSGGQKGVGVSNKRREPALIAVNPFIGMNVGRYCTQWRSALLTSATL
SITSTPETGMEWLCKALGLTSDTISIRKIFSPDVYGSMKLTIAGADFPKVFNDPKEQIFS
GQWLKAVVEQLSCIQGPALVLTASHYETRMIANQLGEVSQPVYIQKAGQALSEIIKQYQE
KPGILISAGASVGVSPRGENGEQIFQDLIITRIPFLPPDRMKAESLYGYLKERGYSRTFE
AVNRNIYLDNLRKVIRKAKQSIGRGIRSENDTVRIIILDPRFPEPTDLSSKHRSLEHIIP
VRFRREYRSCEILSPAYCEEDIQC
>SXB51910.1 bifunctional ATP-dependent DNA helicase/DNA polymerase III subunit epsilon [Klebsiella pneumoniae]
MNTSAVFESAGLSLRKVQQDYIEAAAGALTQDHKVALISAETGVGKTLGYLVPALLILLK
NPEAKFVIATNSHALMHQIFRSDRPLLEQIAEQCGIKVTFSRLMGKANYVSLEKVRGLLL
MDEFTDLDTVKVLEKLANWSKPLVEFEEEYGELPAQITPEMVTYSIWDDIQDIDDIRLNA
LSANFIVTTHAMVMVDCMCNHRILGDKENMYLIIDEADIFVDMLEVWKQRRFNLRELTST
FNEHIPRNGVHVIDQLMNDVTSIAGDLHFCSTPAAVALFDNSFNALSKVGRKIKNEAARK
AFFDCIYSWEMLGLSGGQKGVGVSNKRREPALIAVNPFIGMNVGRYCTQWRSALLTSATL
SITSTPETGMEWLCKALGLTSDTISIRKIFSPDVYGSMKLTIAGADFPKVFDDPKEQIFS
GQWLKAVVEQLSCIHGPALVLTASHYETRMIANQLGEVSQPVYIQKAGQALSEIIKEYQE
KPGILISAGASVGVSPRGENGEQIFQDLIITRIPFLPPDRMKAESLYGYLKERGYSRTFE
AVNRNIYLENLRKVIRKAKQSVGRGIRSENDTVRIIILDPRFPEPTDLSSKHRSLEHIIP
VRFRREYRSCEILSPAYCEEDIQC
>SYU76617.1 bifunctional ATP-dependent DNA helicase/DNA polymerase III subunit epsilon [Klebsiella pneumoniae]
MNTSAIFESAGLSLRQVQQDYIEAAAGALTQDHKVALISAETGVGKTLGYLVPALLILMK
NTEAKFVIATNSHALMHQIFRSDRPLLEQIAEQCGIKVTFSRLMGKANYVSQEKVRGLLL
MDEFTDPDTIKVLETLANWSKPLVEFEDEYGELPAQITPEMVTYSIWDDIQDIDDIRRNA
LSANFIVTTHAMVMVDCMCHHRILGDKENMYLIIDEADIFVDMLEVWKQRRFNLRELTSA
FNEHIPRNGVHVIDQLMNDVTAIAGDQPFCSTPAAVALFDNSFKALSKVGRKIKNEAARK
AFFDCIYSWEMLGLSGGQKGVGVSNKRREPALIAVNPFIGMNVGRYCTQWRSALLTSATL
SITSTPETGMEWLCKALGLTSDTISIRKIFSPDVYGSMKLTIAGADFPKVFNDPKEQIFS
GQWLKAVVEQLSCIQGPALVLTASHYETRMIANQLGEVSQPVYIQKAGQALSEIIKQYQE
KPGILISAGASVGVSPRGENGEQIFQDLIITRIPFLPPDRMKAESLYGYLTERGYSRTFE
AVNRNIYLENLRKVIRKAKQSVGRGIRSENDTVRIIILDPRFPEPTDLSSKHRSLEHIIP
VRFRREYRSCEILSPAYCEEDIQC
>SVQ94656.1 bifunctional ATP-dependent DNA helicase/DNA polymerase III subunit epsilon [Klebsiella pneumoniae]
MNTSAVFESAGLSLRKVQQDYIEAAAGALTQDHKVALISAETGVGKTLGYLVPALLILLK
NPEAKFVIATNSHALMHQIFRSDRPLLEQIAEQCGIKVTFSRLMGKANYVSLEKVRGLLL
MDEFTDLDTVKVLEKLANWSKPLVEFEEEYGELPAQITPEMVTYSIWDDIQDIDDIRLNA
LSANFIVTTHAMVMVDCMCNHRILGDKENMYLIIDEADIFVDMLEVWKQRRFNLRELTSA
FNEHIPRNGVHVIEQLMNDVTSIAGDLHFCSTPAAVALFDNSFNALSKVGREIKNEAARK
AFFDCIYSWEMLGLSGGQKGVGVSNKRREPALIAVNPFIGMNVGRYCTQWRSALLTSATL
SITSTPETGMEWLCKALGLTSDTISIRKIFSPDVYGSMKLTIAGADFPKVFNDPKEQIFS
GQWLKAVVEQLSCIQGPALVLTASHYETRMIANQLGEVSQPVYIQKAGQALSEIIKQYQE
KPGILISAGASVGVSPRGENGEQIFQDLIITRIPFLPPDRMKAESLYGYLKERGYSRTFE
AVNRNMYLDNLRKVIRKAKQSIGRGIRSENDTGRIIILDPRFPEPTDLSSKHRSLEHIIP
VRFRREYRSCEILSPAYCEEDIQC
>SYI48265.1 bifunctional ATP-dependent DNA helicase/DNA polymerase III subunit epsilon [Klebsiella pneumoniae]
MNTSAVFESAGLSLRKVQQDYIEAAAGALTQDHKVALISAETGVGKTLGYLVPALLILLK
NPEAKFVIATNSHALMHQIFRSDRPLLDQIAEQCGIKVTFSRLMGKANYVSLEKVRGLLL
MDEFTDLDTVKVLEKLANWSKPLVEFEEEYGELPAQITPEMVTYSIWDDIQDIDDIRLNA
LSANFIVTTHAMVMVDCMCNHRILGDKENMYLIIDEADIFVDMLEVWKQRRFNLRELTSA
FNEHIPRNGVHVIDQLMNDVTSIAGDLHFCSTPAAVALFDNSFNALSKVGRKIKNEAARK
AFFDCIYSWEMLGLSGGQKGVGVSNKRREPALIAVNPFIGMNVGRYCTQWRSALLTSATL
SITSTPETGMEWLCKALGLTSDTISIRKIFSPDVYGSMKLTIAGADFPKVFDDPKEQIFS
GQWLKAVVEQLSCIHGPALVLTASHYETRMIANQLGEVSQPVYIQKAGQALSEIIKQYQE
KPGILISAGASVGVSPRGENGEQIFQDLIITRIPFLPPDRMKAESLYGYLKERGYSRTFE
AVNRNIYLENLRKVIRKAKQSVGRGIRSENDTVRIIILDPRFPEPTDLSSKHRSLEHIIP
VRFRREYRSCEILSPAYFEEDIQC
>SVO85750.1 bifunctional ATP-dependent DNA helicase/DNA polymerase III subunit epsilon [Klebsiella pneumoniae]
MNMDTAACFTSAGLSLRKVQQDFIEAAGLGLNVQNKLALLSAETGVGKTLGYLVPAMQIL
VKNPGAKFVIATNSHALMHQIFRSDRLSLERMAEEAGIKVTFSRLMGKASYISPDKVREL
LRVSDTYDSETVQLLEKLRGWSKPLVEFEEEYGELPTLIKPDMVTFSFWDDIQNVNDIRR
EALNADFIVTTHAMVMIDCLCNHGILGDKENLYLIVDEADMFVDMLEVWKQRRFNLRELL
SSFSAYIPRTGVEIIKQLESDITKIAGGLHFCSTPEAVELFDRSFKALAMVGRKIKDEEP
RKSFFDCIYRWEMLGMSGGQKGIGVSKVRYEPALIAVNPFIGMNLGRYCTQWRSALLTSA
TLAITNTPEGGMEWLCKTLALNDDMVSIKRIFAPESYGTMTLTIAGAAFPKVFSDPKEQE
FSSKWLAAVTDQLSRMPGPVLVLTASHSETRAIAGQLGEVSQPVYIQLAGQPLSEIIKLY
QQKPGILISAGASVGLSPRGEHGEQIFHDLLITRIPFSPPDRMKVESLYGYLKDRGYGRT
LESVQRSIYLENLRKVIRKGKQSVGRGIRSENDSVRIMILDPRFPEPADLSSKHRSLEHI
IPVRFRREYRSCEILSPAHCEEDIQC
>SYT82425.1 bifunctional ATP-dependent DNA helicase/DNA polymerase III subunit epsilon [Klebsiella pneumoniae]
MNTSAVFESAGLSLRKVQQDYIEAAAGALTQDHKVALISAETGVGKTLGYLVPALLILLK
NPEAKFVIATNSHALMHQIFRSDRPLLEQIAEQCGIKVTFSRLMGKANYVSLEKVRGLLL
MDEFTDLDTVKVLEKLANWSKPLVEFEEEYGELPAQITPEMVTYSIWDDIQDIDDIRLNA
LSANFIVTTHAMVMVDCMCNHRILGDKENMYLIIDEADIFVDMLEVWKQRRFNLRELTSA
FNEHIPRNGVHVIEQLMNDVTSIAGDLHFCSTPAAVALFDNSFNASSKVGREIKNEAARK
AFFDCIYSWEMLGLSGGQKGVGVSNKRREPALIAVNPFIGMNVGRYCTQWRSALLTSATL
SITSTPETGMEWLCKALGLTSDTISIRKIFSPDVYGSMKLTIAGADFPKVFNDPKEQIFS
GQWLKAVVEQLSCIQGPALVLTASHYETRMIANQLGEVSQPVYIQKAGQALSEIIKQYQE
KPGILISAGASVGVSPRGENGEQIFQDLIITRIPFLPPDRMKAESLYGYLKERGYSRTFE
AVNRNMYLDNLRKVIRKAKQSIGRGIRSENDTVRIIILDPRFPEPTDLSSKHRSLEHIIP
VRFRREYRSCEILSPAYCEEDIQC
>SYF74520.1 bifunctional ATP-dependent DNA helicase/DNA polymerase III subunit epsilon [Klebsiella pneumoniae]
MNVPDLFAFAGLTSREIQQEYISSVTAGMSCANRVALLSADTGVGKTLGYLVSALRIIEK
DPDAKFIIATSSHALMNQIMGADRQAIECMAAQIGLSVSFSRLMGKSNYVSPAKARDVLK
SYPQSYSDHERVLSALAQWSGPLVEFEEEFGELPPGIRPEMVTYSVWDDAIHIRDNQRDA
LNARFVVTTHAMVIIDSLCKGVVLGDKLNTHLIIDEADMFADMMDLWQQRRLNIRDLLGS
LGDKFPHSAIVEIQEMAKEITRVADGLHFNGSSAATELYEKAVDTLAHAGSKISDKPSRN
AFLNLLYSWQMAKATGGRTGIGVSRIRQEPALISINPFVGRNIGRYCSEWKSTLLTSATL
SITNNVERGMEWIVKALGLTEDMISLKDIFTPENYGTMELTIAGAEFPEIFSNPKEQAFS
EAWITQVADAIRKCNKPLVVLTASHAEGRELASRLDKASLPVYLQRAGQPLSEIINAYCE
KPGIFISAGASVGLSLRNDDGSQMFHDLFLTRMRFSPPDREGVESYHQFLKTRGYNHTVE
ALTRSLYISQLQKVVRQGKQAIGRGIRSENDFVRVTIFDPRFPEPKDISSRYRVLENIVP
IRFGQAYRTCKILSPAKRREDIEC
>SYT39135.1 bifunctional ATP-dependent DNA helicase/DNA polymerase III subunit epsilon [Klebsiella pneumoniae]
MNTSAVFESAGLSLRKVQQDYIEAAAGALTQDHKVALISAETGVGKTLGYLVPALLILLK
NPEAKFVIATNSHALMHQIFRSDRPLLEQIAEQCGIKVTFSRLMGKANYVSLEKVRGLLL
MDEFTDLDTVKVLEKLANWSKPLVEFEEEYGELPAQITPEMVTYSIWDDIQDIDDIRLNA
LSANFIVTTHAMVMVDCMCNHRILGDKENMYLIIDEADIFVDMLEVWKQRRFNLRELTSA
FNEHIPRNGVHVIEQLMNDVTSIAGDLHFCSTPAAVALFENSFNALSKVGREIKNEAARK
AFFDCIYSWEMLGLSGGQKGVGVSNKRREPALIAVNPFIGMNVGRYCTQWRSALLTSATL
SITSTPETGMEWLCKALGLTSDTISIRKIFSPDVYGSMKLTIAGADFPKVFNDPKEQIFS
GQWLKAVVEQLSCIQGPALVLTASHYETRMIANQLGEVSQPVYIQKAGQALSEIIKQYQE
KPGILISAGASVGVSPRGENGEQIFQDLIITRIPFLPPDRMKAESLYGYLKERGYSRTFE
AVNRNMYLDNLRKVIRKAKQSIGRGIRSENDTVRIIILDPRFPEPTDLSSKHRSLEHIIP
VRFRREYRSCEILSPAYCEEDIQC
>RDE61041.1 hypothetical protein DV708_17220 [Aeromonas veronii]
MTIEEPLDITSATFGALMRAAGLEARAEQTQYAIMAEAALSDLSKIGLLHADTGLGKSLG
YLIPAMQRVYSDPRHPRIIVATHSHALMQQILDKDCAILTRIARAYGVIPLTVGRLLGRV
NFVSPERVDAAVQGLELSALDSRMLTDLRTWSGTIAEYEDEFGGLPCELLASQICMTNDC
DNEELDAMQRREAACDIVVTTHAMVAIDMLRGNAVLKGLDRPTMLIVDEADALAGQLQEW
TQRRLNLVRFYGSLRDHLSMRHLQPLESAIADIKALLGDRHYAWDSELAGIARGTLSMLS
KLLKLKGLDETLVNTLEQQLRAVTAPTLGLGVSHERQEPAVVALNPWFAKNFGRYASTHF
DSAMLTSGTLSITPDPVNGTAWIRHDLGIDETVLGVNAIFSPQHYGRMTFSLAGPDFPQI
YGKYEKGGDQSPPLSDAWLQAVAQHITNRPGRIVVLTVSHEESRKLAKLLTVIERRPLLV
HQQGEPLKQVIADFSNLSAHHKGTVMITAAGHTGLNIVDTQGAVGFDRLVLTRIAYAKPR
TAEIDAMASYYLTTQKRDLKKMLQRQEHIRTANAAIRLMRQALGRGIRSPDDCIAVDICD
PRFPLSHDLSSRHAKMRNIIPPRFLAEYQRAGLLLSNSDINQPAPEEVFF
>SSF98838.1 bifunctional ATP-dependent DNA helicase/DNA polymerase III subunit epsilon [Klebsiella pneumoniae]
MNVPDLFASAGLTSREIQQEYISSVTAGMSCANRVALLSADTGVGKTLGYLVSALRIIEK
DPDAKFIIATSSHALMNQIMGADRQAIECMAAQIGLSVSFSRLMGKSNYVSPAKARDVLK
SYPQSYSDHVRVLSALAQWSGPLVEFEEEFGELPPGIRPEMVTYSVWDDAIHIRDNQRDA
LNARFVVTTHAMVIIDSLCKGVVLGDKLNTHLIIDEADMFADMMDLWQQRRLNIRDLLGS
LGDKFPHSAVVEIQEMAKEITRVADGLHFNGSSAATELYEKAVDTLAHAGSKISDKLSRN
TFLNLLYSWQMAKATGGKTGIGVSRIRQEPALISINPFVGRNIGRYCSEWKSTLLTSATL
SITNNVERGMEWIVNALGLTEDMISLKDIFTPEDYGKMELTIAGAEFPEIFSNPKEQAFS
EAWITQVADAIRKCNKPLVVLTASHSEGRELASRLDKVSLPVYLQRAGQPLSETVNAYRE
KPGIFISAGASVGLSLRNEDGSQMFHDLFLTRMRFSPPDREGVESYHQFLKTRGYNHTVE
ALTRSLYISQLQKVVRQGKQAIGRGIRSENDFVRVTIFDPRFPEPKDISSRHRVLENIIP
IRFGQAYRTCKILSPAKRREDIEC
>AVX45057.1 DinG family ATP-dependent helicase YoaA (plasmid) [Campylobacter concisus]
MELRSEQRKFVDYAAKRVKENKYCVCEMPTAFGKTFSALMLAKKLIDEKIAQRVVIATSD
NSLAKSIFLEAKNVDNLPDYVLGIGKNNYLDIKKLTFFMDTEISSEVLPLDKEVVDGAIK
KLKEDFSYVLIEDFLNELDIVDADKREYIANNLALEKSNSESFKEYTIQITNYSFLFSKF
MFDEKYAEVDGTVYIFDEIQELPNMAEMTLSSAFSLYSYYLQLKTIAKTINDDASAPKTL
IKLLNEEVERVKSINEIMSDEKMAGKTLTANDIAIQRATNVLSKLFDQEKSKALRAKLKS
YYKKTPFFQLGVFLNKFDDVKSTLSSKDIYISFSQERGFISFHTYSKDIKLKLADKFWSK
IDRFVGITATALLTQDVHDLEIYKRMGINFSDIKLGDTVIKERKSKVCVIKSFEGILRPE
QATYSITSNDFIEDEQKRFEYFADEILRGYDGKNTMVLVGGFDEVRLLAQKLESVKDRLV
LAEQGRSVQNIIEGFKKSGGILIATRNYATGINLKGKTLERLFITKLPYPVYQTKKWILL
KEKNPSFFWFEYNNEMVMTFRQAIGRLIRSPEDTGKIFLLDGKFNALSEGLKNRLIYFLE
KIALKGAQL
>PTH78252.1 hypothetical protein DAA48_25970 [Aeromonas veronii]
MDESLIASAFEKMGKQPRPIQLDYAKAVSESLENPGVISLLHAETGVGKSLGYLIPATAL
LAQKPGSRLVIATQSHALLNQLSEKDVPDIRKVMQEMTGRTLSFSKLLGRSNYVDPHRVE
SAIFGRVINDAEQKLIDVLVGWSLTIPEFIEEYGELPLELTMGQICMLPTSKNADYDLRR
EGALNADIILTTHAMIAVDMVLAGAILHKEKPTYLIVDEADMLIALLKDMQVRRLNLQRV
YNEISDAMTASQSKRLLGLMDAIRDETKQASVVWSEKADELAEEVLFFLGMVSSKLDEVP
ETLKMIDHLRGEGELGLGVSTVREEPAVICVDTWASRRFAGYISGRSAGCILTSGTLSIT
QDPIKGMQWLRTELGIEYQGNLGIQAMFSPTDYGKLSLTLAGSEFPSVFISDEEEEVVLN
PKWVVAAAACIKDLKGKLVVLTNSHRESERIEKELIEIGESRQIHRHMQGNKLKVSLDSF
KATGGILITPAGHIGLDIRNEKGELGFDELVITRVGFAPPKTESLRALAAFNQARNKDKK
DILPFLIRQAYVNSLGEAIRKGRQSIGRGIRSEKDEINVTILDSRFPLFTDLSGKHTALR
NIIPYRFQASHRDAHVISPAANKTDVSEVIF
>AUV95774.1 helicase (plasmid) [Klebsiella oxytoca]
MNVPDLFASAGLTSREIQQEYISSVTAGMSCANRVALLSADTGVGKTLGYLVSALRIIEK
DPDAKFIIATSSHALMNQIMGADRQAIECMAAQIGLSVSFSRLMGKSNYVSPAKARDVLK
SYPQSYSDHVRVLSALAKWSGPLVEFEEEFGELPPGIRPEMVTYSVWDDAIHIRDNQRDA
LNARFVVTTHAMVIIDSLCKGVVLGDKLNTHLIIDEADMFADMMDLWQQRRLNIRDLLGS
LGDKFPHSAVVEIQEMAKEITRVADGLHFNGSSAATELYEKAVDTLAHAGSKISDKLSRN
TFLNLLYSWQMAKATGGKTGIGVSRIRQEPALISINPFVGRNIGRYCSEWKSTLLTSATL
SITNNVERGMEWIVNALGLTEDMISLKDIFTPEDYGKMELTIAGAEFPEIFSNPKEQAFS
EAWITQVADAIRKCNKPLVVLTASHSEGRELASRLDKVSLPVYLQRAGQPLSETVNAYRE
KPGIFISAGASVGLSLRNDDGSQMFHDLFLTRMRFSPPDREGVESYHQFLKTRGYNHTVE
VLTRSLYISQLQKVVRQGKQAIGRGIRSENDFVRVTIFDPRFPEPKDISSRHRVLENIIP
IRFGQAYRTCKILSPAKRREDIEC
>PKG54897.1 hypothetical protein CXF87_00990 [Halomonas sp. MES3-P3E]
MHPVLHYLSDILPKRPGFQRNPVQIAYAEALLDGLAQKGKLHFVEGDTGIGKSLAYQLAL
ADWVAKGKLMGGKQAARRALISTHSRALQRQLLQPDNLAIVRDYLTHAQLPQLSFALRMG
RDNYLNPERLALLLGVPSLDAAAESTRLPDTYRRLARWGLKSDGCLLDLDAALLPDGWQL
ADIALRPNDPLPETLETQQQAAQQSDVLIINHALLAVDLVTQGKITHAEAPYALLLDEAE
HYPEIAEELLSNRVSLQSTTYLLNQLKQHRVAKQWQTLLDNMTDRERAGRAHSLTPYQGE
ALQSAVKALLKLRLREPSHTPALWQEWQHLRQGVESIALRLREASRYLVLDYSPVRGLPG
VVAHAPSAASSLKAGAKKRVTLMTSATLSDLDHAPGETPHFRYMRSRLQLPVTHPRSGLQ
RSFQAQQFGTLRFRLPRGLPHPLLQQADGRYQLAPQYCQQVLPYITDQPGRTLVLCASYA
DVTALEAEWPAAHSHRLVAHYAGAGLNELVARLENDSILLTPAGWEGLSPNREGNQAYWQ
HVVVLRNPRPMVSQVEQHLVEQMLIHRDVSPSEAAHIAKGTLMRKSTVRTLHKLRQGLGR
AIRHPDDDVLITLLEPRIPRPSGSPACHGVYTQQVLLGAIPARFYSDYQQAEEPGGEKDA
APSIAQDLAALL
>PJX12710.1 hypothetical protein CWI66_16215 [Halomonas sp. 141]
MHPVIDYLTNVLPQRPGFQHNPVQVAYAQALLDGVKAQGQVHFVEGDTGIGKSLAYQLVL
ADWVAKGKRMGGKQAARRAVISTHSRALQRQLLQPENLTIVRDYLTRTQLPALSFQLRMG
RENYLSPERLALQLGVISLEAAQQDRHLPANLRQLVRWALESDGCLLDLDPAWLPEGWQV
SDLALRRDDPLPESLEAQLNEAVNSDILVINHALLVVDLVTQGRVTQAASPYVLLLDEAE
HYPELAEELLSQRLSLQTTVRLLTLLKQHPAAAEWQALLASLTDAERAGSAHGISDEQSA
QLQGAIEALLKRRPRESAHDPALWREWLHVRHSAETIATRLREANRYLVLDYSPVRGLPG
IVAHSPSAASSLRNGAGARATLLTSATLSDLDHAPGEAPQFRYMRSRLQLPTTSKRSGQQ
VSFQAKHFGELRFRLPQGLPHPIAKLQGGGYRLDEDYIERVLPYLLDQPGRTLVLCASYA
DVEALVDAWPDTQRHRLVAHPIGQGLNELVATLESDSILLTPAGWEGLSPTREGNSAYWS
HLVVLRNPRAARSAVEQRLVEQLLQRRGLDSERAAAMASGMLYRKSTVRTLHKLRQGLGR
AIRHPDDQVLVTLLEPRFPRPSATPPLAGVIQSDALLGAIPARFRPAWQQAEEPKALELG
DRRRQTPAESLQADLKALL
>PHH11742.1 helicase [Klebsiella oxytoca]
MNVPDLFAFAGLTSREIQQEYISSVTAGMSCANRVALLSADTGVGKTLGYLVSALRIIEK
DPDAKFIIATSSHALMNQIMGADRQAIECMAAQIGLSVSFSRLMGKSNYVSPAKARDVLK
SYPQSYSDHERVLSALAQWSGPLVEFEEEFGELPPGIRPEMVTYSVWDDAIHIRDNQRDA
LNARFVVTTHAMVIIDSLCKGVVLGDKLNTHLIIDEADMFADMMDLWQQRRLNIRDLLGS
LGDKFPHSAIAEIQEMAKEITRVADGLHFNGSSAATALYEKAVDTLAHAGSKISDKPSRN
AFLNLLYSWQMAKATGGRTGIGVSRIRQEPALISINPFVGRNIGRYCSEWKSTLLTSATL
SITNNVERGMEWIVKALGLTEDMISLKDIFTPENYGTMELTIAGAEFPEIFSNPKEQAFS
EAWITQVADAIRKCNKPLVVLTASHAEGRELASRLDKASLPVYLQRAGQPLSEIINAYRE
KPGIFISAGASVGLSLRNDDGSQMFHDLFLTRMRFSPPDREGVESYHQFLKAQGYNHTVE
ALTRSLYISQLQKVVRQGKQAIGRGIRSENDFVRVTIFDPRFPEPKDISSRYRVLENIVP
IRFGQAYRTCKILSPAKRREDIEC
>OUV22827.1 hypothetical protein CBC55_01985 [Gammaproteobacteria bacterium TMED95]
MSKLKELTSHVFSPDGWLIENGYRHTDVQLAYALSVCDAIEHSKQIHAISADTGVGKTLA
YLVVSALYNALNNKRVVIATHSIELLRQIEKDIPIANRITEALTDTTVPFSTRIGKQHYL
DPDRIELLYVNLVDEGVELTRKHHELLSWAKTSALTGSGLISDWRQSFGALPTGVTEEAI
CLTKYSLDGANNAESRSSANAKVAGIVITTHAMMINAAFTDVLGNIGDITFLIDEGDKFE
NAAELIGNVFIPVKRIASIAKTCLSNLKSKKSKSLSALINLAYEYDNALRDMDTGKDIHF
KHVGNEQIKQVEHCVSEIVQSMSVALKSSKRALANMTAFNELQLINDFLLSFNKNISLRG
LHFSKKRRNPAFLRFFQSPAAVIHRHLEKGASAIFTSATIRDMGRSEISFSFLASTLMVA
ESDMGVKASFSPRQYGDLQFFVPDNELPNPYQHGEVNSLWRRYVTDVIRYTQSRYERVLV
LATSFDEVDALSILLKGHGAFHKQGTGLAPLVAQWEKNGGILVSPSVWEGFSPRLSNGSQ
MFSSLVITKLPFSVPCELKLGELRGRLASQGSHYSAEAIYYKNLTQVAMRRFCQGIGRAI
RAETDQCDIYICDPRILGNIKLKQGFAKALPKRFEVKLEDACQFDGKVSIEKAAKTMDEL
EGWV
>SLP09112.1 bifunctional ATP-dependent DNA helicase/DNA polymerase III subunit epsilon [Klebsiella pneumoniae]
MNVPDLFAFAGLTSREIQQEYISSVTAGMSCANRVALLSADTGVGKTLGYLVSALRIIEK
DPDAKFIIATSSHALMNQIMGADRQAIECMAAQIGLSVSFSRLMGKSNYVSPAKARDVLK
SYPQSYSDHERVLSALAQWSGPLVEFEEEFGELPPGIRPEMVTYSVWDDAIHIRDNQRDA
LNARFVVTTHAMVIIDSLCKGVVLGDKLNTHLIIDEADMFADMMDLWQQRRLNIRDLLGS
LGDKFPHSAIVEIQEMAKEITRVADGLHFNGSSAATELYEKAVDTLAHAGSKISDKPSRN
AFLNLLYSWQMAKATGGRTGIGVSRIRQEPALISINPFVGRNIGRYCSEWKSTLLTSATL
SITNNVERGMEWIVKTLGLTEDMISLKDIFTPENYGTMELTIAGAEFPEIFSNPKEQAFS
EAWITQVADAIRKCNKPLVVLTASHAEGRELASRLDKASLPVYLQRAGQPLSETVNAYRE
KPGIFISAGASVGLSLRNDDGSQMFHDLFLTRMRFSPPDREGVESYHQFLKTRGYNHTVE
ALMRSLYISQLQKVVRQGKQAIGRGIRSENDFVRVTIFDPRFPEPKDISSRYRVLENIVP
IRFGQAYRTCKILSPAKRREDIEC
>SLR78718.1 bifunctional ATP-dependent DNA helicase/DNA polymerase III subunit epsilon [Klebsiella pneumoniae]
MIATNSHALMHQIFRSDRPLLEQIAEQCGIKVTFSRLMGKANYVSLEKVRGLLLMDEFTD
LDTVKVLEKLANWSKPLVEFEEEYGELPAQITPEMVTYSIWDDIQDIDDIRLNALSANFI
VTTHAMVMVDCMCNHRILGDKENMYLIIDEADIFVDMLEVWKQRRFNLRELTSAFNEHIP
RNGVHVIDQLMNDVTSIAGDLHFCSTPAAVALFDNSFNALSKVGREIKNEAARKAFFDCI
YSWEMLGLSGGQKGVGVSNKRREPALIAVNPFIGMNVGRYCTQWRSALLTSATLSITSTP
ETGMEWLCKALGLTSDTISIRKIFSPDVYGSMKLTIAGADFPKVFNDPKEQIFSGQWLKA
VVEQLSCIQGPALVLTASHYETRMIANQLGEVSQPVYIQKAGQALSEIIKQYQEKPGILI
SAGASVGVSPRGENGEQIFQDLIITRIPFLPPDRMKAESLYGYLKERGYSRTFEAVNRNI
YLDNLRKVIRKAKQSVGRGIRSENDTVRIIILDPRFPEPTDLSSKHRSLEHIIPVRFRRE
YRSCEILSPAYCEEDIQC
>SHH55686.1 Rad3-related DNA helicase [Ferrimonas marina]
MTFREELGQIFGPGGWLETEYGFSSNAHQMAYAKAVLSALDSGDAEKPLNMLEAETGTGK
TLAYLFAMALVASSGKRGVISTYTLSLQEQILYQEWPKVERYLNQTGRAVSIGRLISRLN
YVSPARVADALEDLFGSIAAADAPYHELLDWAASSAAGAGTGLISEYVDKYGNLPDGISN
DSICVPQHREPDNDMYGRDRADSESHDILLISHAMLHSSSFSWSQEEPASPLARLRPDLM
LFDEADQLATVCESTVESHIRPATMRAKLRRITRQMPHLGVQSDLIQSQIETIETILNGR
YQGEGSRAVLLEMSPDEQLFKPLAEHTLQVSTLLKRIGKSRKADRVSEEVMALNQYASML
RDFGEQSTMRATGICWSPVRHRPSLFTHEPSRAASLSRVIRSYTKRQATPPRVVLTSATL
SDVLRPVKGSATAKDFQSLLARLWLRTDEVGQAARFSPLKFGSVNGIFLPDMNAPRPFLK
EMGGALNPEWPVHCAETIRQHQEHGPMLALTTSYAEQEAIMAQFEPDALLGRRDEPLSLQ
VAKFRRDGGVLISPALWEGYNLRREDGTQLIATILITRFPFSPSSDIAALAQNRIARLQG
RAVSTSTEYAINAERGAKKMRQGFGRGIRHPLDCIRLVICDPRFPQAKSGRSVGPFKAWY
RVIPARFLGQWETAQIGSASSQEPEQPGGTPLWQTL
>APD99976.1 hypothetical protein BM525_19765 (plasmid) [Alteromonas mediterranea]
MSKLKELTSHVFSPDGWLIENGYRHTDVQLAYALSVCDAIEHSKQIHAISADTGVGKTLA
YLVVSALYNALNNKRVVIATHSIELLRQIEKDIPIANRITEALTDTTVPFSTRIGKQHYL
DPDRIELLYVNLVDEGVELTSKHHELLSWAKTSALTGSGLISDWRQSFGALPIGVTEEAI
CLTKYSRDGANNAESRSSANAKVAGIVITTHAMMINAAFTEVLGNIGDITFLIDEGDKFE
NAAELIGNVFIPVKRIASIAKACLSNLKSKKSKSLSALINLAYEYDNALRDMDTGKDIHF
KHVGNEQIKQVEHCVSEIVQSMSVALKSSKRSLANLTAFNELQLINDFLSSFNKNISLRG
LHFSKKRRNPAFLRFFQSPAAVIHRHLEKGASAIFTSATIRDMGRSEISFSFLASTLMVA
ESDMGVKASFSPRQYGDLQFFVPDNELPNPYQHGEVNSLWRRYVTDVIRYTQSRYERVLV
LATSFDEVDALSILLKGHGAFHKQGTGLAPLVAQWEKNGGILVSPSVWEGFSPRLSDGSQ
MFSSLVITKLPYSVPCELKLGELRGRLASQGSHYSAEAIYYKNLTQVAMRRFCQGIGRAV
RAETDQCDIYICDPRILGNIKLKQGFAKALPKRFEVKLEDACQFDGKVSIEKAAKTMDEL
EGWV
>SEO02453.1 Rad3-related DNA helicase [Halomonas aquamarina]
MHPVLSYLSDQLPKRSGFKRNSVQIAYAEALIDGLAQTGKIHFVEGDTGIGKSIAYQLAL
ADWVAKGKLMGGEQASRRAIVSTHSRALQRQLLQPDNLAIVRDYLHHNGLPPLTFSLRMG
RENYLNPERLALLLGAPNLEAALKSPRLPQAQRQLAQWAMESDGCLLELDTALLPEGCQL
SDIALRPNDPLPENVDAQQQAAQQSDVLIINHALLAVDLITQGNITQAAAPYALLLDEAE
HYPEIAEALLSHRVSLHTTTQLLSQLKQHRVAKQWQTLLDNMTDSDRAGHAHRPTQYQAE
ALQCAVTALLKLRLREHSHTPALWQEWRHVRQRVESIAMRLREASRYLVLDYSPVRGLPG
VVAHAPSAAASLKAGAKARATLMTSATLSDLDHAPGESPHFRYMRSRLQLPVTHPRSGLQ
RSFQAQAFGTLRFRLPRGLPHPLVKKEDERFQLAANYCHQVLPYITDQPGRTLVLCASYA
DVAALEAAWPREHAQRLVAHHPGSGLSDMVASLTNEAILLTPAGWEGLSPSREGNQAYWQ
HVVVLRNPRPMVSQVEQYLVEQMLINRQVTAADATHIAKGALMRKSTVRTLHKLRQGLGR
AIRHPDDDVLITLLEPRIPRPSGTAACQGVHTQQVLLGAIPARFYAAYQQAEEPGGQQTV
KSLNAPALTALL
>AJF08230.1 hypothetical protein GSUB_17240 (plasmid) [Geoalkalibacter subterraneus]
MGKSRAMVQAALDLLDQHDQPVVISCPSISGLQQMLGELYALESKSRHRVAVALGRANFF
EPSRVIDYLEKEMSEQESAPILQWIKDGARSTNQQDGGPLSRLYPQIGFLLEDLVHRLPE
GFSIPDAALSQYDEESEAEEMYQQMRASLLDAKLIFCSHIMLACDQRLRKNREASAEILP
EYAYLMLDEAHLFESAIASMESRCFSPFSLKSLLLREQVGSKANRCRAVGLCDEIIARAK
RVKKTNFFIYFNEWNKKDFVVPSEVDLFLKDLSKMAQALDAILKGRKNKGASKELLDYKY
VLSALISKKNNLSINISPVRRYPTFCCGPFTLNHVLSPIWQQPSLRGAAIVSATLFLPGA
GADHIIKTLALPKDRLDIHPPIIPSWVTDPVVLHRPRNPMPWLPPQENEFDENRADDFET
AHHLWCARLAAQTLLIAQDARSATLVLTTSYETAEEIGSKLSSLGDRLIVQKQNEPFANT
RRTFEKLTAAGKKPVWVATGQAWTGLDLGDALSDLVITRIPFAGRGSRVGAGRGASKFDA
AFTLRQGIGRLVRKEGCQTKNLWVFDGRIWLPQKQKFYKMFKDIFEVYDKREKS
>SBZ37784.1 bifunctional ATP-dependent DNA helicase/DNA polymerase III subunit epsilon [Klebsiella pneumoniae]
MNTSAVFESAGLSLRKVQQDYIEAAAGALTQDHKVALISAETGVGKTLGYLVPALLILLK
NPEAKFVIATNSHALMHQIFRSDRPLLEQIAEQCGIKVTFSRLMGKANYVSLEKVRGLLL
MDEFTDLDTVKVLEKLANWSKPLVEFEEEYGELPAQITPEMVTYSIWDDIQDIDDIRLNA
LSANFIVTTHAMVMVDCMCHHRILGDKENMYLIIDEADIFVDMLEVWKQRRFNLRELTSA
FNEHIPRNGVHVIDQLMNDVTSIAGDLHFCSTPAAVALFDNSFNALSKVGRKIKNEAARK
AFFDCIYSWEMLGLSGGQKGVGVSNKRREPALIAVNPFIGMNVGRYCTQWRSALLTSATL
SITSTPETGMEWLCKALGLTSDTISIRKIFSPDVYGSMKLTIAGADFPKVFDDPKEQIFS
GQWLKAVVEQLSCIHGPALVLTASHYETRMIANQLGEVSQPVYIQKAGQALSEIIKQYQE
KPGILISAGASVGVSPRGENGEQIFQDLIITRIPFLPPDRMKAESLYGYLKERGYSRTFE
AVNRNIYLENLRKVIRKAKQSVGRGIRSENDTVRIIILDPRFPEPTDLSSKHRSLEHIIP
VRFRREYRSCEILSPAYFEEDIQC
>SAW66049.1 bifunctional ATP-dependent DNA helicase/DNA polymerase III subunit epsilon [Klebsiella pneumoniae]
MNTSAVFESAGLSLRKVQQDYIEAAAGALTQDHKVALISAETGVGKTLGYLVPALLILMK
NPEAKFVIATNSHALMHQIFRSDRPLLEQIAEQCGIKVTFSRLMGKANYVSLEKVRGLLL
MDEFTDLDTVKVLEKLANWSKPLVEFEEEYGELPAQITPEMVTYSIWDDIQDIDDIRLNA
LSANFIVTTHAMVMVDCMCNHRILGDKENMYLIIDEADIFVDMLEVWKQRRFNLRELTSA
FNEHIPRNGVHVIDQLMNDVTSIAGDLHFCSTPAAVALFDNSFNALSKVGREIKNEAARK
AFFDCIYSWEMLGLSGGQKGVGVSNKRREPALIAVNPFIGMNVGRYCTQWRSALLTSATL
SITSTPETGMEWLCKALGLTSDTISIRKIFSPDVYGSMKLTIAGADFPKVFNDPKEQIFS
GQWLKAVVEQLSCIQGPALVLTASHYETRMIANQLGEVSQPVYIQKAGQALSEIIKQYQE
KPGILISAGASVGVSPRGENGEQIFQDLIITRIPFLPPDRMKAESLYGYLKERGYSRTFE
AVNRNMYLDNLRKVIRKAKQSIGRGIRSENDTVRIIILDPRFPEPTDLSSKHRSLEHIIP
VRFRREYRSCEILSPAYCEEDIQC
>SAX75625.1 bifunctional ATP-dependent DNA helicase/DNA polymerase III subunit epsilon [Klebsiella pneumoniae]
MLEVWKQRRFNLRELTSAFNEHIPRNGVHVIDQLMNDVTSIAGDLHFCSTPAAVALFDNS
FNALSKVGREIKNEAARKAFFDCIYSWEMLGLSGGQKGVGVSNKRREPALIAVNPFIGMN
VGRYCTQWRSALLTSATLSITSTPETGMEWLCKALGLTSDTISIRKIFSPDVYGSMKLTI
AGADFPKVFNDPKEQIFSGQWLKAVVEQLSCIQGPALVLTASHYETRMIANQLGEVSQPV
YIQKAGQALSEIIKQYQEKPGILISAGASVGVSPRGENGEQIFRDLIITRIPFLPPDRMK
AESLYGYLKERGYSRTFEAVNRNIYLDNLRKVIRKAKQSVGRGIRSENDTVRIIILDPRF
PEPTDLSSKHRSLEHIIPVRFRREYRSCEILSPAYCEEDIQC
>OAA10833.1 putative ATP-dependent helicase DinG [Klebsiella pneumoniae]
MNTSAVFESAGLSLRKVQQDYIEAAAGALTQDHKVALISAETGVGKTLGYLVPALLILLK
NPEAKFVIATNSHALMHQIFRSDRPLLEQIAEQCGIKVTFSRLMGKANYVSLEKVRGLLL
MDEFTDLDTVKVLEKLANWSKPLVEFEEEYGELPAQITPEMVTYSIWDDIQDIDDIRLNA
LSANFIVTTHAMVMVDCMCNHRILGDKENMYLIIDEADIFVDMLEVWKQRRFNLRELTSA
FNEHIPRNGVHVIDQLMNDVTSIAGDLHFCSTPAAVALFDNSFNALSKVGREIKNEAARK
AFFDCIYSWEMLGLSGGQKGVGVSNKRREPALIAVNPFIGMNVGRYCTQWRSALLTSATL
SITSTPETGMEWLCKALGLTSDTISIRKIFSPDVYGSMKLTIAGADFPKVFNDPKEQIFS
GQWLKAVVEQLSCIQGPALVLTASHYETRMIANQLGEVSQPVYIQKAGQALSEIIKQYQE
IPGILISAGASVGV
>KXS55437.1 ATP-dependent DNA helicase DinG [Marinobacter sp. T13-3]
MSATLHTELRQIFGPDGWLVQRGGHHLPEQLQYALSVADWLTGDTEKPIGMIEGDTGTGK
TLGYLFPVLLYWVHTGKRTVIATHTIALQNQILTGDLALVESYLADAGHPVPRVVQRLGM
RHFVDPLRVARLADINPTGDMALFQDWADESAVNGSGLIDEWLEQFGPMPEGLSSDRVCI
NPGSPSNANPAYQAHKRIGDIGDIVLTSHMMVLLEARTTQPILNLPEQFTAVLFDEADQL
PASAETLSNRRVQPREIIRELQTLIGQGSAQLDRHLLQATQTLSSIDQRIQAMGEDQRVT
EVSLDGDTALTHTASELVAELQRECARIHGALRRSALGRAATGQGHLHDVCELLQWVDNF
NAESNAQAGFGIHALAWSPVRRIPSLAFQHANPGMFVSTLWRHLHQRVCLTSATLGATAQ
DAPDESGLFVPLKAALAIGKTATAVERQYAPAAFGELAVVLADSDQPRPILALDAEHEAG
TQLNPAWLSYAVAMIREAVQTGPTLVLTTSYAEAKALGRNLNAIQPLVHTPGTDLTTLIR
RLQGGESQVLVSPAAWQGTSIRGESGEQLICNVVITRIPFQPPNPTRERLAMALADADDW
LTPAKAQMYEIQKVRHQTLIKLRQGIGRLIRSKEDTGTLWIADPRFPSASQRTKHSFFVR
AIPRRFYPAYDQAHLFVRRGHLKPARAPIPESIQEFINL

## Sheet: Non-CasDinG
>QOU37770.1 ATP-dependent DNA helicase [Klebsiella pneumoniae]
MIDDFAADGQLAKAIPGFKPREPQRQMAVAVSEAIEASRPLVVEAGTGTGKTYAYLAPAL
RAKKKVIISTGSKALQDQLYSRDLPTVAKALKFTGKLALLKGRSNYLCLERLEQQALAGG
DLPVQTLSDVILLRSWSNQTQDGDISTCASVAEDSQAWPLVTSTNDNCLGSDCPLYKDCF
VVKARKKAMDADVVVVNHHLFLADMVVKESGFAELIPEAEVMIFDEAHQLPDIASQYFGQ
SLSSRQLLDLAKDITIAYRTELKDTQQLQKCADRLAQSAQDFRLQLGDPGYRGNLRELLA
DSHIQRALLLLDDALELCYDVAKLSLGRSALLDAAFERATLYRGRLKRLKEINQPGYSYW
YECTSRHFTLALTPLTVAEKFKEVMAQKSGSWIFTSATLSVNDDLHHFTARLGIDEAQTL
LLPSPFDYQHQALLCVPRNLPLPNQPGAARHLAAMLKPLIEANDGRCFMLCTSHAMMRDL
AEQFRATMTLPVLLQGETSKGQLLQQFVSAGNALLVATSSFWEGVDVRGDALSLVIIDKL
PFTSPDDPLLKARMEDCRLRGGDPFDEVQLPDAVITLKQGVGRLIRDIDDRGVLVICDNR
LVMRPYGAVFLASLPPAPRTRDIRRAVRFLAVPPAR
>QOU34509.1 ATP-dependent DNA helicase DinG [Klebsiella pneumoniae]
MALTAALKAQIAAWYKALQEQIPDFIPRPPQRQMIADVAKTLAGEEGRHLAIEAPTGVGK
TLSYLIPGIAIAREEQKTLVVSTANVALQDQIYSKDLPLLRKIIPDLRFTAAFGRGRYVC
PRNLTALASTEPSQQDLLAFLDDDLTPNNQAEQKLCATLKQDLDSYRWDGLRDHTDKAID
DGLWSRLSTDKASCLNRNCHYYRECPFFVARREIQEAEVVVANHALVMAAMESEAVLPEP
KNLLLVLDEGHHLPDVARDALEMSAEITAPWFRLQLDLFCKLVATCMEQFRPKTTPPLAN
PERLTAHCEELFELIASLNNILNLYMPAGQEAEHRFPMGELPQEVMEICQRLAKLTELLR
GLAELFLNDLSEKTGSHDVVRLHRVLLQMNRALGMFESQSKLWRLASLAQSSGAPVTKWA
TRVVRDGQIHVWFHCVGIRVSDQLERLLWRSVPHIVVTSATLRSLNSFSRLQEMSGLKEK
AGDRFVALDSPFNHVEQGKIIIPQMRYEPLMDNEEQHIAEMAAYFRQQVESKKHLGMLVL
FASGRAMNRFLEHVTDLRLMLLVQGDQPRYRLVELHRKRVESGERSVLVGLQSFAEGLDL
KGDLLSQVHIHKIAFPPIDSPVVITEGEWLKSLNRYPFEVQSLPSASFNLIQQVGRLIRS
HNCWGEVVIYDKRLLTKNYGARLLNALPVFPIEQPGVPEVIVKRKAKQTAKQTGRKRR
>QOS62624.1 ATP-dependent DNA helicase [Rhodococcus qingshengii]
MADQLPNVPELLQTAVRSLGGAERTSQLTMASAVAHSIDTGEHLAVQAGTGTGKSLAYLV
PSLRHAVESGRTVVVSTATIALQRQLVDRDLPRLADALKKPLGRRAEFAILKGRNNYLCM
NKIHTGASEQPPEDELFDPFTVSRLGREVVRLTEWSSDTETGDRDELVPGVSDQAWRQVS
VTSRECIGKNQCPVGEDCFAERARVEASKADVVVTNHALLAIDAITGIQILPDHDVVVID
EAHELVDRVTGVATADLTASSISAAARRCGKIAEEQDADRLEAAGEGWAGLLEELRPGRW
EGLPDGAAPALAAIRDAAWSLRTAIGPAKPGMAAADPEAAAARNAALSSVDDVHDSAVRI
LTAFDEPDPAKRKDVVWLSSDEFRGSVRRSVRMAPLSVGGLLRSRLFAESTVVLTSATLT
VGGSFDGLAVNWGLPAESSARPDSGTAIGTEAPSDASAFRWNSLDVGSPFDHAKAGIIYI
ARHLPTPGRDGLSPVYLDEIAELVEAAGGRALGLFSSMRAAKAASEAMRERLDTPILCQG
DDATGTLVKAFAKDEPTSLFGTLSLWQGVDVPGPSLSLVILDRIPFPRPDDPLLMARQQA
IESHGGNGFLSVSANHAALLLAQGVGRLLRSTDDKGVVAVLDPRLATARYAGYLRASLPP
FWETTNPEVVRKALTRIRDSRP
>QOR81445.1 ATP-dependent DNA helicase [Klebsiella pneumoniae]
MIDDFAADGQLAKAIPGFKPREPQRQMAVAVSEAIEASRPLVVEAGTGTGKTYAYLAPAL
RAKKKVIISTGSKALQDQLYSRDLPTVAKALKFTGKLALLKGRSNYLCLERLEQQALAGG
DLPVQTLSDVILLRSWSNQTQDGDISTCASVAEDSQAWPLVTSTNDNCLGSDCPLYKDCF
VVKARKKAMDADVVVVNHHLFLADMVVKESGFAELIPEAEVMIFDEAHQLPDIASQYFGQ
SLSSRQLLDLAKDITIAYRTELKDTQQLQKCADRLAQSAQDFRLQLGDPGYRGNLRELLA
DSHIQRALLLLDDALELCYDVAKLSLGRSALLDAAFERATLYRGRLKRLKEINQPGYSYW
YECTSRHFTLALTPLTVAEKFKEVMAQKSGSWIFTSATLSVNDDLHHFTARLGIDEAQTL
LLPSPFDYQHQALLCVPRNLPLPRQPGAARHLAAMLKPLIEANDGRCFMLCTSHAMMRDL
AEQFRATMTLPVLLQGETSKGQLLQQFVSAGNALLVATSSFWEGVDVRGDALSLVIIDKL
PFTSPDDPLLKARMEDCRLRGGDPFDEVQLPDAVITLKQGVGRLIRDIDDRGVLVICDNR
LVMRPYGAVFLASLPPAPRTRDIRRAVRFLAVPPAR
>QOR78119.1 ATP-dependent DNA helicase DinG [Klebsiella pneumoniae]
MALTAALKAQIAAWYKALQEQIPDFIPRPPQRQMIADVAKTLAGEEGRHLAIEAPTGVGK
TLSYLIPGIAIAREEQKTLVVSTANVALQDQIYSKDLPLLRKIIPYLRFTAAFGRGRYVC
PRNLTALASTEPSQQDLLAFLDDDLTPNNQAEQKLCATLKQDLDSYRWDGLRDHTDKAID
DGLWSRLSTDKASCLNRNCHYYRECPFFVARREIQEAEVVVANHALVMAAMESEAVLPEP
KNLLLVLDEGHHLPDVARDALEMSAEITAPWFRLQLDLFCKLVATCMEQFRPKTTPPLAN
PERLTAHCEELFELIASLNNILNLYMPAGQEAEHRFPMGELPQEVMEICQRLAKLTELLR
GLAELFLNDLSEKTGSHDVVRLHRVLLQMNRALGMFESQSKLWRLASLAQSSGAPVTKWA
TRVVRDGQIHVWFHCVGIRVSDQLERLLWRSVPHIVVTSATLRSLNSFSRLQEMSGLKEK
AGDRFVALDSPFNHVEQGKIIIPQMRYEPLMDNEEQHIAEMAAYFRQQVESKKHLGMLVL
FASGRAMNRFLEHVTDLRLMLLVQGDQPRYRLVELHRKRVESGERSVLVGLQSFAEGLDL
KGDLLSQVHIHKIAFPPIDSPVVITEGEWLKSLNRYPFEVQSLPSASFNLIQQVGRLIRS
HNCWGEVVIYDKRLLTKNYGARLLNALPVFPIEQPGVPEVIVKRKAKQTAKQTAKQTGRK
RR
>QNJ91901.1 ATP-dependent DNA helicase [Mycolicibacterium fluoranthenivorans]
MTATPVRDLLAAAVTALGGAQRQGQIEMAEAVARSFDTGEHLAVQAGTGTGKSLAYLVPS
IARAASGHAPVVVSTATIALQRQLVDRDLPRLADALAPSLPRKPTFALLKGRGNYLCLNK
IHNGANTDPAEDQPQEELFDAVAATALGRDVQRLTKWSSDTETGDRDELVPGVPDRSWSQ
VSVSARECIGVARCPFGTDCFSERARAKAGTADIVVTNHALLAIDAIADASVLPEHELLV
VDEAHELVDRVTGVATGELSATLLGAAQRRIGRLVDAELADRLDAAGSILASAIHDGEPG
RIDYLDEELATYLTALRDAAHAVRTAIDTAPTDPQAAAARTEAVTAVTEIGDIASRMLDS
FVPAIPDRLDVVWLEHEETKSSGKRAMLRVAPLTVSGLLRTRIFQRSTVVLTSATLTLGG
NFTAMAAGWGLAGEETGTAWRGIDVGSPFEHAKSGILYVAKHLPAPGRDGTGSAAQLDEI
AELITAAGGRTLGLFSSMRAAKATAEAMAARLDTPVLCQGEDSTATLVQRFSDDEATSLF
GTLSLWQGVDVPGPSLSLVIIDRIPFPRPDDPLLTARQRAIAARGGNGFMAVAAGHAALL
LAQGAGRLLRRVDDRGVVAILDSRMATARYGGYLRASLPPFWTTTDTDRVIAALKRLRSE
>QNI08025.1 ATP-dependent DNA helicase [Mycobacterium kubicae]
MSELLAVAVAALGGSERRGQQEMATAVAAAFESGQHLVVQAGTGTGKSLAYLVPAMLRAV
TDDEPVVVSTATIALQRQLVDRDLPRLADSLAAALPRRPEFALLKGRRNYLCLNKIHNGG
ASGESGAADERPQEELFNPMAVTGLGRDVQRLTEWASTTDSGDRDDLKPGVPDRSWAQVS
VSARECIGVARCPFGTECFSERARMRAGAVDIVVTNHALLAIDAVADSAVLPEHSLLVVD
EAHELADRVTSVATAELTSAGLGLASRRVTRLVDPEITERLEAASAIFTSAIHDAPPGRI
DHLDDELATYLTALRDAASAARSAIETTGDAKAASARAEAGAALTEISDTATRILTSFAP
AIPDRTEVVWLDREDTRVALRVAPLSVSNLLAQHVFSRATTVLTSATLTVGGSFDAMASA
WGLTGPDGGDEPGGQTWKGIDVGSPFHHATSGILYVAAHLPPPGRDGAGSAEQLTEIAEL
VTAAGGRTLGLFSSMRAARAAAEAMRERLTTPVLCQGDDATSALVEQFTDDPETSLFGTL
SLWQGVDVPGPSLSLVLIDRIPFPRPDDPLLSARQRAVAARGGNGFMTVAASHAALLLAQ
GSGRLLRRVSDRGVVAVLDSRMATARYGSYLRASLPPFWHTTNAAQVRGALQRLAEAHLK
PG
>VUS99583.1 putative ATP-dependent helicase DinG [Klebsiella michiganensis]
MIDDFAADGQLASAIAGFKPREPQRQMAFAVASAIEETRPLVVEAGTGTGKTYAYLAPAL
RANKKVIISTGSKALQDQLYSRDLPTVAKALKYTGKLALLKGRSNYLCLERLEQQALAGG
DLPVQTLSDVILLRSWSNQTVDGDISTCVSVAEDSQAWPLVTSTNDNCLGSDCPLYKDCF
VVKARKKAMDADVVVVNHHLFLADMVVKESGFAELIPEAEVMIFDEAHQLPDIASQYFGQ
SLSSRQLLDLAKDITIAYRTELKDTQQLQKCADRLAQSAQDFRLQLGEPGYRGNLRELLA
DHNIQRALLLLDDALELCYDVAKLSLGRSALLDAAFERATLYRGRLKRLKETSQPGFSYW
YECTSRTFTLALTPLTVADKFKEVMAQKSGSWIFTSATLSVNDDLRHFTDRLGIGEAQTL
LLPSPFDYAHQALLCVPRNLPLPNQPGAARHLAAMLKPLIEANDGRCFMLCTSHAMMRDL
AEQFRATMTLPVLLQGETSKGQLLQQFVSAGNALLVATSSFWEGVDVRGDALSLVIIDKL
PFTSPDDPLLKARMEDCRLRGGDPFDEVQLPDAVITLKQGVGRLIRDVTDRGVLVICDNR
LVMRPYGATFLASLPPAPRTRDIRRAVRFLAVPPAR
>VUT22795.1 putative ATP-dependent helicase DinG [Klebsiella michiganensis]
MALTAALKAQIAAWYKALQEQIPDFIPRPPQRQMIADVAKTLAGEEGRHLAIEAPTGVGK
TLSYLIPGIAIAREEQKTLVVSTANVALQDQIYSKDLPLLRKIIPDLRFTAAFGRGRYVC
PRNLAALASTEPTQQDLLAFLDDELTPNNQAEQKLCATLKADLDSYKWDGLRDHTDKNVD
DSLWSRLSTDKASCLNRNCHYYRECPFFVARREIQEAEVVVANHALVMAAMESEAVLPEP
KHLLLVLDEGHHLPEVARDALEMSAEITAPWYRLQLDLFTKLVATCMEQFRPKTTPPLAN
PERLNGHCEELYELIASLNNILNLYMPAGQEAEHRFPMGELPAEVMEICQRLAKLTETLR
GLAELFLNDLGEKTGSHDVVRLHRVLLQMNRALGMFESQSKLWRLASLAQSSGAPVTKWV
TRDLRDGQLHIWFHCVGIRVSDQLERLLWRSVPHIVVTSATLRSLNSFSRLQEMSGLKEK
AGDRFVALDSPFNHVEQGKIVIPQMHYEPLIDNEEQHIAEMAAYFREQVESKKHLGMLVL
FASGRAMQRFLEHVTDLRLLLLVQGDKPRYRLVELHRKRVEGGERSVLVGLQSFAEGLDL
KGELLSQVHIHKIAFPPIDSPVVITEGEWLKSLNRYPFEVQSLPSASFNLIQQVGRLIRS
HSCWGEVVIYDKRLLTKNYGKRLLNALPVFPIEQPAVPEVIVKTKTKQTRRKRR
>QMI47475.1 ATP-dependent DNA helicase [Burkholderia sp. MBR-1]
MSYVVAVRAMCEFTARRGDLDLRFTPAPTALEGIAGHGAVTSARGARYETEIALAGTWGT
LTVRGRADGYDPLANRLEEIKTYRGSLDAMPANHRALHWAQAKVYAHLMCATRGLAEIDV
ALVYFDIVSERETVLTETLSAEALAAFFAEQCACFVGWAEREAAHRAARDEALRALTFPH
GQFRSGQRELAVSVYRAARDEGCLIAQAPTGIGKTLGTVFPMLKACGEGKLDHVFFLTAK
TPGRALALDAARTLGAGTPALPLRVLELVARDKACEHPDRACHGESCPLAQGFYDRLPAA
RDAAISAGLLDRETVRAAALAHDVCPYYLAQELARWSDMAIGDYNYYYDGSAMLHALAQQ
NQWRVGVLVDEAHNLLDRARRMYSASLDPFAFAAAREAAPPTLRKAFDRLARAWGALNRA
QAERYAAYPAIPAGLVSAVQNLVATIGEHLTDAPRANDDALLRFHFDAIQFGVLADAFDS
ASIFDATLHGEPLPRQAALDTVDALVPAARRRRIQSTLCVRNVIPAGFLAPRYEAARATV
LFSGTLSPFRFYRDTLGLPADTGWLDVEGPFRAEQLTVRVASHVSTRWRDRDRSLEPIVD
LIAAQYATRPGNYLGFLSSFDYLARVVALMQARHPDVPVWAQSPGMAESERDAFLARFDA
GGRGVGFAVLGGAFSEGVDLVGERLIGAFIATLGLPQINDVNEQMRRAMDARFGNGYDYI
YLYPGLQKVVQAAGRVIRTERDEGVVHLIDDRYRRREVRDLLPRWWRIG
>QMI45598.1 ATP-dependent DNA helicase [Burkholderia sp. MBR-1]
MNSPLEANPDARRDTSSAGRARAPAGTFELSRKRVDELDTIFGADGLLARALDGYHPRQS
QIEMARAVASAMEASARRMPDPEIFETRKRPARRLGEGAADKAAQAGADDAAAEADSDAA
DNTLIVEAGTGTGKTYAYLVPAMLWGGKVIVSTGTKHLQDQLFQRDIPTVRNALAVPVTV
AMLKGRANYLCHYYLQRTADNGRLPSRQDTAYLQEIVRFAKVTKSGDKAELASVPETAPV
WSMVTSTRDNCLGQECPHYKECFVMQARREAQQADIVVVNHHLFFADIMLRDTGMAELLP
NANTVIFDEAHQLPETATLFFGETLSTTQILELARDTVAEGLSHARDAVEWVKLGGDLER
AARDLRLAFANDQIVRMSLAQLGDDHPMFAALDALEVALDALASALAGQAERAESLGACL
RRARELQALLAGWVAPGAAQAAADADARAAGNDGAADDPNEKVRWVEVFAHTVQLHETPL
SVAPIFAKQRAGVPRAWVFTSATLSVRGDFTHYAAQMGLSSRRSMTLASPFDYQTQGLLY
VPRNLPQPSSPGFTDAVFDAALPAIEASGGGVFMLCTTLRAVDRIASKLRDVIESRGWKT
PLLVQGDASRTELLDRFRAYGNAILVGSQSFWEGVDVRGDALSLVVIDKLPFAPPDDPVL
AARLDALTKKGLSPFAVHQLPQAVITLKQGAGRLIRAETDRGVLMICDTRLVDKPYGRRI
WQSLPPFKRTREIAVVQDFFDDHRAGKSA
>QMF83530.1 ATP-dependent DNA helicase DinG [Klebsiella pneumoniae]
MALTAALKAQIAAWYKALQEQIPDFIPRPPQRQMIADVAKTLAGEEGRHLAIEAPTGVGK
TLSYLIPGIAIAREEQKTLVVSTANVALQDQIYSKDLPLLRKIIPDLRFTAAFGRGRYVC
PRNLTALASTEPSQQDLLAFLDDDLTPNNQAEQKLCATLKQDLDSYRWDGLRDHTDKAID
DGLWSRLSTDKASCLNRNCHYYRECPFFVARREIQEAEVVVANHALVMAAMESEAVLPEP
KNLLLVLDEGHHLPDVARDALEMSAEITAPWFRLQLDLFCKLVATCMEQFRPKTTPPLAN
PERLTAHCEELFELIASLNNILNLYMPAGQEAEHRFPMGELPQEVMEICQRLAKLTELLR
GLAELFLNDLSEKTGSHDVVRLHRVLLQMNRALGMFESQSKLWRLASLAQSSGAPVTKWA
TRVVRDGQIHVWFHCVGIRVSDQLERLLWRSVPHIVVTSATLRSLNSFSRLQEMSGLKEK
AGDRFVALDSPFNHVEQGKIIIPQMRYEPLMDNEEQHIAEMAAYFRQQVEIKKHLGMLVL
FASGRAMNRFLEHVTDLRLMLLVQGDQPRYRLVELHRKRVESGERSVLVGLQSFAEGLDL
KGDLLSQVHIHKIAFPPIDSPVVITEGEWLKSLNRYPFEVQSLPSASFNLIQQVGRLIRS
HNCWGEVVIYDKRLLTKNYGARLLNALPVFPIEQPGVPEVIVKRKAKQTAKQTGRKRR
>QMF82130.1 ATP-dependent DNA helicase [Klebsiella pneumoniae]
MIDDFAADGQLAKAIPGFKPREPQRQMAVAVSEAIEASRPLVVEAGTGTGKTYAYLAPAL
RAKKKVIISTGSKALQDQLYSRDLPTVAKALKFTGKLALLKGRSNYLCLERLEQQALAGG
DLPVQTLSDVILLRSWSNQTQDGDISTCASVAEDSQAWPLVTSTNDNCLGSDCPLYKDCF
VVKARKKAMDADVVVVNHHLFLADMVVKESGFAELIPAAEVMIFDEAHQLPDIASQYFGQ
SLSSRQLLDLAKDITIAYRTELKDTQQLQKCADRLAQSAQDFRLQLGDPGYRGNLRELLA
DSHIQRALLLLDDALELCYDVAKLSLGRSALLDAAFERATLYRGRLKRLKEINQPGYSYW
YECTSRHFTLALTPLTVAEKFKEVMAQKSGSWIFTSATLSVNDDLHHFTARLGIDEAQTL
LLPSPFDYQHQALLCVPRNLPLPNQPGAARHLAAMLKPLIEANDGRCFMLCTSHAMMRDL
AEQFRATMTLPVLLQGETSKGQLLQQFVSAGNALLVATSSFWEGVDVRGDALSLVIIDKL
PFTSPDDPLLKARMEDCRLRGGDPFDEVQLPDAVITLKQGVGRLIRDIDDRGVLVICDNR
LVMRPYGAVFLASLPPAPRTRDIRRAVRFLAVPPAR
>QMC31119.1 ATP-dependent DNA helicase DinG [Klebsiella pneumoniae]
MALTAALKAQIAAWYKALQEQIPDFIPRPPQRQMIADVAKTLAGEEGRHLAIEAPTGVGK
TLSYLIPGIAIAREEQKTLVVSTANVALQDQIYSKDLPLLRKIIPDLRFTAAFGRGRYVC
PRNLTALASTEPSQQDLLAFLDDDLTPNNQAEQKLCATLKQDLDSYRWDGLRDHTDKAID
DGLWSRLSTDKASCLNRNCHYYRECPFFVARREIQEAEVVVANHALVMAAMESEAVLPEP
KNLLLVLDEGHHLPDVARDALEMSAEITAPWFRLQLDLFCKLVATCMEQFRPKTTPPLAN
PERLTAHCEELFELIASLNNILNLYMPAGQEAEHRFPMGELPQEVMEICQRLAKLTELLR
GLAELFLNDLSEKTGSHDVVRLHRVLLQMNRALGMFESQSKLWRLASLAQSSGAPVTKWA
TRVVRDGQIHVWFHCVGIRVSDQLERLLWRSVPHIVVTSATLRSLNSFSRLQEMSGLKEK
AGDRFVALDSPFNHVEQGKIIIPQMRYEPLIDNEEQHIAEMAAYFRQQVESKKHLGMLVL
FASGRAMNRFLEYVTDLRLMLLVQGDQPRYRLVELHRKRVESGERSVLVGLQSFAEGLDL
KGDLLSQVHIHKIAFPPIDSPVVITEGEWLKSLNRYPFEVQSLPSASFNLIQQVGRLIRS
HNCWGEVVIYDKRLLTKNYGARLLNALPVFPIEQPGVPEVIVKRKAKQTAKQTAKQTGRK
RR
>QMC29659.1 ATP-dependent DNA helicase [Klebsiella pneumoniae]
MIDDFAADGQLAKAIPGFKPREPQRQMAVAVSEAIEASRPLVVEAGTGTGKTYAYLAPAL
RAKKKVIISTGSKALQDQLYSRDLPTVAKALKFTGKLALLKGRSNYLCLERLEQQALAGG
DLPVQTLSDVILLRSWSNQTQDGDISTCASVAEDSQAWPLVTSTNDNCLGSDCPLYKDCF
VVKARKKAMDADVVVVNHHLFLADMVVKESGFAELIPEAEVMIFDEAHQLPDIASQYFGQ
SLSSRQLLDLAKDINIAYRTELKDTQQLQKCADRLAQSAQDFRLQLGDPGYRGNLRELLA
DSHIQRALLLLDDALELCYDVAKLSLGRSALLDAAFERATLYRGRLKRLKEINQPGYSYW
YECTSRHFTLALTPLTVAEKFKEVMAQKSGSWIFTSATLSVNDDLHHFTARLGIDEAQTL
LLPSPFDYQHQALLCVPRNLPLPNQPGAARHLAAMLKPLIEANDGRCFMLCTSHAMMRDL
AEQFRATMTLPVLLQGETSKGQLLQQFVSAGNALLVATSSFWEGVDVRGDALSLVIIDKL
PFTSPDDPLLKARMEDCRLRGGDPFDEVQLPDAVITLKQGVGRLIRDIDDRGVLVICDNR
LVMRPYGAVFLASLPPAPRTRDIRRAVRFLAVPPAR
>BBR84369.1 ATP-dependent DNA helicase DinG [Klebsiella quasipneumoniae]
MALTAALKAQIAAWYKALQEQIPDFIPRPPQRQMIADVAKTLAGDEGRHLAIEAPTGVGK
TLSYLIPGIAIAREEQKTLVVSTANVALQDQIYSKDLPLLRKIIPDLRFTAAFGRGRYVC
PRNLTALASTEPTQQDLLAFLDDDLTPNNQAEQKLCATLKQDLDSYRWDGLRDHTDKAID
DGLWSRLSTDKASCLNRNCHYYRECPFFVARREIQEAEVVVANHALVMAAMESEAVLPEP
KNLLLVLDEGHHLPDVARDALEMSAEITAPWFRLQLDLFCKLVATCMEQFRPKTTPPLAN
AERLAGHCEELFELIASLNNILNLYMPAGQEAEHRFPMGELPQEVMEICQRLAKLTETLR
GLAELFLNDLSEKTGSHDVVRLHRVLLQMNRALGMFESQSKLWRLASLAQSSGAPVTKWA
TRVVRDGQIHVWFHCVGIRVSDQLERLLWRSVPHIVVTSATLRSLNSFSRLQEMSGLKEK
AGDRFVALDSPFNHVEQGKIIIPQMRYEPLMDNEEQHIAEMAAYFRQQVESKKHLGMLVL
FASGRAMNRFLEHVTDLRLMLLVQGDQPRYRLVELHRKRVESGERSVLVGLQSFAEGLDL
KGDLLSQVHIHKIAFPPIDSPVVITEGEWLKSLNRYPFEVQSLPSASFNLIQQVGRLIRS
HHCWGEVVIYDKRLLTKNYGARLLNALPVFPIEQPGVPEVIVKRKAKQTAKQTGRKRR
>BBR82799.1 ATP-dependent helicase [Klebsiella quasipneumoniae]
MIDDFAADGQLAKAIPGFKPREPQRQMAVAVSEAITASRPLVVEAGTGTGKTYAYLAPAL
RAKKKVIISTGSKALQDQLYSRDLPTVATALKFTGKLALLKGRSNYLCLERLEQQALAGG
DLPVQTLSDVILLRSWSNQTQDGDISTCASVAEDSQAWPLVTSTNDNCLGSDCPLYKDCF
VVKARKKAMDADVVVVNHHLFLADMVVKESGFAELIPEAEVMIFDEAHQLPDIASQYFGQ
SLSSRQLLDLAKDITIAYRTELKDTQQLQKCADRLAQSAQDFRLQLGDPGYRGNLRELLA
DSHIQRALLLLDDALELCYDVAKLSLGRSALLDAAFERATLYRGRLKRLKEINQPGYSYW
YECTSRHFTLALTPLTVAEKFKEVMAQKSGSWIFTSATLSVNDDLHHFTARLGIDEAQTL
LLPSPFDYQHQALLCVPRNLPLPNQPGAARHLAAMLKPLIEANDGRCFMLCTSHAMMRDL
AEQFRATMTLPVLLQGETSKGQLLQQFVSAGNALLVATSSFWEGVDVRGDALSLVIIDKL
PFTSPDDPLLKARMEDCRLRGGDPFDEVQLPDAVITLKQGVGRLIRDIDDRGVLVICDNR
LVMRPYGAVFLASLPPAPRTRDIRRAVRFLAVPPAR
>BBR16165.1 ATP-dependent DNA helicase DinG [Klebsiella quasipneumoniae]
MALTAALKAQIAAWYKALQEQIPDFIPRPPQRQMIADVAKTLAGDEGRHLAIEAPTGVGK
TLSYLIPGIAIAREEQKTLVVSTANVALQDQIYSKDLPLLRKIIPDLRFTAAFGRGRYVC
PRNLAALASTEPTQQDLLAFLDDDLTPNNQAEQKLCATLKQDLDSYRWDGLRDHSDKAID
DGLWSRLSTDKASCLNRNCHYYRECPFFVARREIQEAEVVVANHALVMAAMESEAVLPEP
KNLLLVLDEGHHLPDVARDALEMSAEITAPWFRLQLDLFCKLVATCMEQFRPKTTPPLAN
PERLAGHCEELFELIASLNNILNLYMPAGQEAEHRFPMGELPQEVMEICQRLAKLTETLR
GLAELFLNDLSEKTGSHDVVRLHRVLLQMNRALGMFESQSKLWRLASLAQSSGAPVTKWA
TRVVRDGQIHVWFHCVGIRVSDQLERLLWRSVPHIVVTSATLRSLNSFSRLQEMSGLKEK
AGDRFVALDSPFNHVEQGKIIIPQMRYEPLMDNEEQHIAEMAAYFRQQVESKKHLGMLVL
FASGRAMNRFLEHVTDLRLMLLVQGDQPRYRLVELHRKRVESGERSVLVGLQSFAEGLDL
KGDLLSQVHIHKIAFPPIDSPVVITEGEWLKSLNRYPFEVQSLPSASFNLIQQVGRLIRS
HHCWGEVVIYDKRLLTKNYGARLLNALPVFPIEQPGVPEVIVKRKAKQTAKQTGRKRR
>BBR14620.1 ATP-dependent helicase [Klebsiella quasipneumoniae]
MIDDFAADGQLAKAIPGFKPREPQRQMAVAVSEAIEASRPLVVEAGTGTGKTYAYLAPAL
RAKKKVIISTGSKALQDQLYSRDLPTVAKALKFTGKLALLKGRSNYLCLERLEQQALAGG
DLPVQTLSDVILLRSWSNQTQDGDISTCASVAEDSQAWPLVTSTNDNCLGSDCPLYKDCF
VVKARKKAMDADVVVVNHHLFLADMVVKESGFAELIPEAEVMIFDEAHQLPDIASQYFGQ
SLSSRQLLDLAKDITIAYRTELKDTQQLQKCADRLAQSAQDFRLQLGDPGYRGNLRELLA
DSHIQRALLLLDDALELCYDVAKLSLGRSALLDAAFERATLYRGRLKRLKEINQPGYSYW
YECTSRHFTLALTPLTVAEKFKEVMAHKSGSWIFTSATLSVNDDLHHFTARLGIDEAQTL
LLPSPFDYQHQALLCVPRNLPLPNQPGAARHLAAMLKPLIEANDGRCFMLCTSHAMMRDL
AEQFRATMTLPVLLQGETSKGQLLQQFVSAGNALLVATSSFWEGVDVRGDALSLVIIDKL
PFTSPDDPLLKARMEDCRLRGGDPFDEVQLPDAVITLKQGVGRLIRDIDDRGVLVICDNR
LVMRPYGAVFLASLPPAPRTRDIRRAVRFLAVPPAR
>BBQ90551.1 ATP-dependent DNA helicase DinG [Raoultella ornithinolytica]
MALTAALKAQIAAWYKALQEQIPDFIPRPPQRQMIADVAKTLAGEEGRHLAIEAPTGVGK
TLSYLIPGIAIAREQQKTLVVSTANVALQDQIYSKDLPLLRKIIPDLRFTAAFGRGRYVC
PRNLTALASTEPTQQDLLAFLDDDLTPNNQAEQKLCATLKTDLDSYRWDGLRDHTDKPVD
DALWSRLSTDKASCLNRNCHYYRECPFFVARREIQEAEVVVANHALVMAAMESEAVLPEP
KNLLLVLDEGHHLPDVARDALEMSAEMTAPWYRLQLDLFSKLVATCMEQFRPKTTPPLAN
PERLTGHCEELYELIASLNAILNLYMPAGQEAEHRFPMGELPQEVMDICQRLAKLTEMLR
GLAELFLNDLGEKTGSHDVVRLHRVLLQMNRALGMFESQSKLWRLASLAQSSGAPVTKWV
TRDMRDGQTHIWFHCVGIRVSDQLERLLWRSVPHIVVTSATLRSLNSFSRLQEMSGLKEK
AGDRFVALDSPFNHVEQGKIVIPQMRYEPLIDNEEQHIAEMAAYFREQVESKKHLGMLVL
FASGRAMQRFLEHVPDLRLLLLVQGDKPRYRLVELHRKRVEGGERSVLVGLQSFAEGLDL
KGELLSQVHIHKIAFPPIDSPVVITEGEWLKSLNRYPFEVQSLPSASFNLIQQVGRLIRS
HSCWGEVVIYDKRLLTKNYGKRLLNALPVFPIEQPAVPEVIVKTKAKQTRRKRR
>BBQ88879.1 ATP-dependent helicase [Raoultella ornithinolytica]
MIDDFAADGQLASAIPGFKPREPQRQMAVAVAHAIKEARPLVVEAGTGTGKTYAYLAPAL
RANKKVIISTGSKALQDQLYSRDLPTVAKALNFTGRLALLKGRSNYLCLERLEQQTLAGG
DLPVQTLSDVILLRSWSNQTIDGDISTCVSVAEDSQAWPLVTSTNDNCLGSDCPLYKDCF
VVKARKKAMDADVVVVNHHLFLADMVVKESGFAELIPEAEVMIFDEAHQLPDIASQYFGQ
SLSSRQLLDLAKDITIAYRTELKDTQQLQKCADRLAQSAQDFRLQLGEPGYRGNLRDLLA
DSNIQRALLLLDDALELCYDVAKLSLGRSALLDAAFERATIYRARLKRLKEINQPGFSYW
YECTSRHFTLALTPLTVAEKFKEVMAQKAGSWIFTSATLSVNDDLRHFTARLGIEEAESL
LLPSPFDYAHQTLLCVPRNLPLPNQPGAARHLAAMLKPLIEANDGRCFMLCTSHAMMRDL
AEQFRATMTLPVLLQGETSKGQLLQQFVSAGSALLVATSSFWEGVDVRGDALSLVIIDKL
PFTSPDDPLLKARMEDCRLRGGDPFDEVQLPDAVITLKQGVGRLIRDIDDRGVLVICDNR
LVMRPYGAVFLASLPPAPRTRDIRRAVRFLAVPPAR
>QKZ86442.1 ATP-dependent DNA helicase [Pseudomonas aeruginosa]
MTEQGGEALYQVAVRALCEFSAKRGDLDLRFTPSPSALEGIAGHTLVTSRRPAHYQREVA
LDGRYRHLQVRGRADGYDPQANCLEEIKTHRGDLALQPANHRHLHWAQARVYGWLLCAER
KLEEVELALVYLEVGSQKETRFVERVRADELRLFFESQCQAFLAWAEQELAHRQRRDREL
AALRFPHAEFRHGQRQLAEAVYKAASAGCCLMAQAPTGIGKTIGTLFPQLKAMPGQRLDR
LFFLAAKTPGRALALHALRSLEGETGGLPVRVLELVARDKACEHPDKACHGESCPLAQGF
YERLPAARAAAVEARWLDQARLREVALAHRVCPYYLGQELARWCDLAVGDYNYYFDLGAM
LHGLAQVNQWRVAVLVDEAHNLVERGRRMYSAELDQGDFLGVRKTAPEALRKPLERIQRA
WNELAKTQADDYQAYDEPPQKLLLALQNAVAAINDLLAEQPQALEPALQEFYFAILQFGR
LAELFGEHSLFDIEKRPGRNGRSLARLCLRNVVPAAFLAERFAASRSTVLFSATLGPRDY
YADLLGLPAGTPWLEVDSPFSAEQLEVHIQRRVSTRYAQRQASLAPIAAILGEQFRQRPG
NYLAFFSSFDYLQQALDVFRQAYPWVPCWSQTPRMDEAERRGFLERFVAGGEGIGFAVLG
GAFGEGIDLPGERLIGAFIATLGLPQVNPVNEQIRLRMQRLFGDGYDYTYLYPGLQKVVQ
AAGRVIRSRSDRGVVHLIDDRFAQAKVRRLLPGWWQLR
>QKZ83002.1 ATP-dependent DNA helicase DinG [Pseudomonas aeruginosa]
MLSAELKSQIQGAYTRFLEAKELKPRYGQRLMIAEVAKALGAIKEDEEGHREGEPAVVAV
EAGTGTGKTVAYSLAAIACAKASGKRLVIATATVALQEQIVHKDLPDLLRNSGLAFSFAL
AKGRGRYLCLSKLDVLLQEGQAQSATAQLFADDGFNIDVDETSSKLFNQMIERLAGNRWD
GDRDSWPEAIDDAHWAQLTTDHSQCTNRHCPNFQQCAFYKAREGMTKVDVIVTNHDLVLA
DLALGGGAILPDPRETLYVFDEGHHLPDKAIGHFAHFTRLRATADWLEQIAKNLTKLLAQ
HPLPGDLGSLIEQVPELAREIKTQQQFMFTACEEIGDFRAGEDMEGRERPRHRFVGGVVP
EHIREMGIELKKGFSKLTDLFTRLTDILKEAMDGEGAGGIASHQAEEWYPLFGSLLARAQ
GNWELWTAFTCEDPQDSPPMARWLTLAESGSFYDIEANASPILAAETLRRNLWNVAYGVL
VTSATLTALGTFDRYRMRAGLPRNAVTAVVPSPFHHAEAGVLRVPDLKADPRNAAEHTAA
IIRELPELVKGARGSLVLFSSRKQMQEVFDGLDRDWRKRVFIQGNLSKQETLNKHKSRVD
DGEDSVLFGLASFAEGVDLPGAYCEHVVIAKIPFAVPDDPVEAALAEWIEARGGNPFMEI
AVPDASLRLVQACGRLLRTEQDRGTITLLDRRVVTQRYGKAILNALPPFRREIA
>VAT60399.1 dinG family ATP-dependent helicase YoaA [Klebsiella variicola]
MIDDFAADGQLAKAIPGFKPREPQRQMAKAVSEAIEASRPLVVEAGTGTGKTYAYLAPAL
RAKKKVIISTGSKALQDQLYSRDLPTVAKALKFTGKLALLKGRSNYLCLERLEQQALAGG
DLPVQTLSDVILLRSWSNQTQDGDISTCASVAEDSQAWPLVTSTNDNCLGSDCPLYKDCF
VVKARKKAMDADVVVVNHHLFLADMVVKESGFAELIPEAEVMIFDEAHQLPDIASQYFGQ
SLSSRQLLDLAKDITIAYRTELKDTQQLQKCADRLAQSAQDFRLQLGDPGYRGNLRELLA
DSHIQRALLLLDDALELCYDVAKLSLGRSALLDAAFERATLYRGRLKRLKEINQPGYSYW
YECTSRHFTLALTPLTVAEKFKEVMAQKSGSWIFTSATLSVNDDLHHFTARLGIDEAQSL
LLPSPFDYQHQALLCVPRNLPLPNQPGAARHLAAMLKPLIEANDGRCFMLCTSHAMMRDL
AEQFRATMTLPVLLQGETSKGQLLQQFVSAGNALLVATSSFWEGVDVRGDALSLVIIDKL
PFTSPDDPLLKARMEDCRLRGGDPFDEVQLPEAVITLKQGVGRLIRDIDDRGVLVICDNR
LVMRPYGAVFLASLPPAPRTRDIRRAVRFLAVPPAR
>VAT64782.1 ATP-dependent DNA helicase DinG [Klebsiella variicola]
MALTAALKAQIAAWYKALQEQIPDFIPRPPQRQMIADVAKTLAGEEGRHLAIEAPTGVGK
TLSYLIPGIAIAREEQKTLVVSTANVALQDQIYSKDLPLLRKIIPDLRFTAAFGRGRYVC
PRNLTALASTEPSQQDLLAFLDDDLTPNNQAEQKLCATLKQDLDSYRWDGLRDHTDKAID
DALWSRLSTDKASCLNRNCHYYRECPFFVARREIQEAEVVVANHALVMAAMESEAVLPEP
KNLLLVLDEGHHLPDVARDALEMSAEITAPWFRLQLDLFCKLVATCMEQFRPKTTPPLAN
PERLTGHCEELFELIASLNNILNLYMPAGQEAEHRFPMGELPQEVMEICQRLAKLTEMLR
GLAELFLNDLSEKTGSHDVVRLHRVLLQMNRALGMFESQSKLWRLASLAQSSGAPVTKWA
TRVVRDGQIHVWFHCVGIRVSDQLERLLWRSVPHIVVTSATLRSLNSFSRLQEMSGLKEK
AGDRFVALDSPFNHVEQGKIIIPQMRYEPLMDNEEQHIAEMAAYFRQQVESKKHLGMLVL
FASGRAMNRFLEHVTDLRLMLLVQGDQPRYRLVELHRKRVESGERSVLVGLQSFAEGLDL
KGDLLSQVHIHKIAFPPIDSPVVITEGEWLKSLNRYPFEVQSLPSASFNLIQQVGRLIRS
HHCWGEVVIYDKRLLTKNYGARLLNALPVFPIEQPGVPEVIVKRKAKQTAKQSGRKRR
>SBZ00391.1 ATP-dependent DNA helicase DinG [Klebsiella quasipneumoniae]
MALTAALKAQIAAWYKALQEQIPDFIPRPPQRQMIADVAKTLAGDEGRHLAIEAPTGVGK
TLSYLIPGIAIAREEQKTLVVSTANVALQDQIYSKDLPLLRKIIPDLRFTAAFGRGRYVC
PRNLTALASTEPTQQDLLAFLDDDLTPNNQAEQKLCATLKQDLDSYRWDGLRDHTDKAID
DGLWSRLSTDKASCLNRNCHYYRECPFFVARREIQEAEVVVANHALVMAAMESEAVLPEP
KNLLLVLDEGHHLPDVARDALEMSAEITAPWFRLQLDLFCKLVATCMEQFRPKTTPPLAN
AERLAGHCEELFELIASLNNILNLYMPAGQEAEHRFPMGELPQEVMEICQRLAKLTETLR
GLAELFLNDLSEKTGSHDVVRLHRVLLQMNRALGMFESQSKLWRLASLAQSSGAPVTKWA
TRVVRDGQIHVWFHCVGIRVSDQLERLLWRSVPHIVVTSATLRSLNSFSRLQEMSGLKEK
AGDRFVALDSPFNHVEQGKIIIPQMRYEPLMDNEEQHIAEMAAYFRQQVESKKHLGMLVL
FASGRAMNRFLEHVTDLRLMLLVQGDQPRYRLVELHRKRVESGERSVLVGLQSFAEGLDL
KGDLLSQVHIHKIAFPPIDSPVVITEGEWLKSLNRYPFEVQSLPSASFNLIQQVGRLIRS
HHCWGEVVIYDKRLLTKNYGSRLLNALPVFPIEQPGVPEVIVKRKAKQTAKQTGRKRR
>SBL38884.1 ATP-dependent DNA helicase DinG [Klebsiella quasipneumoniae]
MALTAALKAQIAAWYKALQEQIPDFIPRPPQRQMIADVAKTLAGDEGRHLAIEAPTGVGK
TLSYLIPGIAIAREEQKTLVVSTANVALQDQIYSKDLPLLRKIIPDLRFTAAFGRGRYVC
PRNLAALASTEPTQQDLLAFLDDDLTPNNQAEQKLCATLKQDLDSYRWDGLRDHTDKAID
DGLWSRLSTDKASCLNRNCHYYRECPFFVARREIQEAEVVVANHALVMAAMESEAVLPEP
KNLLLVLDEGHHLPDVARDALEMSAEITAPWFRLQLDLFCKLVATCMEQFRPKTTPPLAN
PERLAGHCEELFELIASLNNILNLYMPAGQEAEHRFPMGELPQEVMEICQRLAKLTETLR
GLAELFLNDLSEKTGSHDVVRLHRVLLQMNRALGMFESQSKLWRLASLAQSSGAPVTKWA
TRVVRDGQIHVWFHCVGIRVSDQLERLLWRSVPHIVVTSATLRSLNSFSRLQEMSGLKEK
AGDRFVALDSPFNHVEQGKIIIPQMRYEPLIDNEEQHIAEMAAYFRQQVESKKHLGMLVL
FASGRAMNRFLEHVTDLRLMLLVQGDQPRYRLVELHRKRVESGERSVLVGLQSFAEGLDL
KGDLLSQVHIHKIAFPPIDSPVVITEGEWLKSLNRYPFEVQSLPSASFNLIQQVGRLIRS
HHCWGEVVIYDKRLLTKNYGARLLNALPVFPIEQPGVPEVIVKRKAKQTAKQTGRKRR
>QJW38482.1 ATP-dependent DNA helicase [Cellulosimicrobium sp. BI34T]
MARAVTEAIEGSEHLVVQAGTGTGKSLGYLVPAVRHAVATDERVIVSTATLALQRQVITR
DLPLVADAVADELPRPATIALLKGWHNYLCVHKIAGGYPADEPTLFDLPGESAGAADHPA
ARGGTSAAALGEQVVRLREWADETPTGDRDDLVPGVSDKAWRQVSVTALECLGQRCPLLA
ECFPEKARATAREADVVVTNHAMLGIAAMGSPGVLPEHDVLVVDEAHELADRVTAAATVD
LSVPAIESAARLARRHGGVTTDALDAASAAFGTVVGALPAERFPDGLPDGARSAVAAVRD
AAREVLSTLKPETGVTKPAQPDSGLKMAQSTMLQLFEVAERMAADPTGHDVLWCSRPGEG
GWSADRFGEGASRLHAAPLGVAGLIRTHLLAERTGVFTSATLALGGSFDAVARTFGLGSG
GEVKDADAPRWRGLDVGSPFDYARQGILYVAKRLPTPGREASTEHQLDEIAALVEAAGGR
TLGLFSSRRAAVAAAEAMRERLDVPILCQGDDQLPTLVREFADDPATCLFGTLSLWQGVD
VPGPSCQLVLIDRIPFPRPDDPVKSARARAVEAAGGNGFMQVSATHAALLLAQGAGRLVR
STADRGVVAVLDPRLVTARYGTFLTRSMPGFWQTTDRDVATAALRRLAALG
>QJT40828.1 ATP-dependent DNA helicase DinG [Aeromonas media]
MLSTRLKATIRNTYRQIADGLPGFVPRKEQNFLVAEIAKTLTGEYEKSRRILVAEAGTGI
GKSLSYAQGAIPVARLTQKKLVISTATVALQEQLIHKDLPFYHRHSELPFRFMLVKGRQR
YCCEHLLEQAASGAEMANLELDFGSLSKHKPSDSDKERYQALWQAYTEGKWDGDRDNWPK
PIPDLCWDRIAADRHSCNKALSHHQHCPFHRARNDMDAADVLVVNHALLLSDLTMGGGII
LPPPDECIYVLDEAHHLPTIARDHGAASASIKGSRRWLEKLVQSAGKLARALNKESLLDP
QLKLQDALASLQPDLKALEQWLAGNDHLFGSEQHHRFAEGVLPDPLPMLAENLKEASKKA
LRALDRMQGAIGEALKDGEIRRKEAEPLLAESGFHLQRLESFCALWEMLSRHVPSGKTPL
ARWMARSEDGDIWLHASPIEVGYLLEEWLWSRCLGAVLVSATLTALSSFSYFRHQVGLKE
HDGTRYLRLRSPFEYHKAELYLPKMTHEPSAPGFTQELVDTLPRLLAGKEASLVLFSSYR
QMNEVAVGLRAKGLSLLVQGEASRNALLTLHKQKCDGGQASILFGTGSFSEGLDLPGHYL
TNLVITKLPFAVPNSPVEEATAEWVEKRGGNPFLQLTVPEASRKLIQACGRLIRKEADRG
RVTILDRRLLTKRYGKGLLDALPPFTRRIE
>QJT40411.1 ATP-dependent DNA helicase [Aeromonas media]
MTIQTLFKPDGPLASHIDGFKARAPQLDMAEAVARAIKSGGRLLVEAGTGTGKTYAYLVP
ALESGKRVVISTGSKNLQEQLFYRDLPTITGALSYTPPVALLKGRSNYLCIERMNRLLSE
SHLQKPEILSDLVKVKSWSTATDNGDVGDIPGLQENAEILAHVTSTNDNCLGRDCPYYDD
CHLVVARRRAMDAQVVVINHHLFFADMAVKDTGFGELVPESQVYVFDEAHQLPEIATNYF
GKSVGSRTILDLAQDIQLAYRAEAHDMGQLGKAADRLSIASQDLRLAFGIDGGRGNTRDL
LRQPLWGQALARLNDAIGLCYEVLKLALGRGEQLDHAFERVCELRTRLGEVLAVNQTGFS
YWYDCSRLHFSLNLTPLSVAERFGAEVQKPEVAWIFTSATLTVDNRFDHFKAELGLAGSA
ELILDSPFDYAEQARLCVPRFLPEPNAFGRGEQLANLMIPLINKTPGGCFFLCTSHQVMR
QVAEVLRREIGRTVLLQGEDNKQRLLKTFVENGRAVLVATSSFWEGIDVRGAALSCVIID
KLPFASPDDPLLKARVDDCKLKGGDPFAELQLPKAVIALKQGVGRLIRDRSDHGVLVICD
PRMVNKPYGATFIKSLPAIPRTRELGSLGSFFDRGA
>QIP41326.1 ATP-dependent helicase [Rhodococcus erythropolis]
MADQLPNVPELLQTAVRSLGGAERTSQLTMASAVAHSIDTGEHLAVQAGTGTGKSLAYLV
PSLRHAVESGRTVVVSTATIALQRQLVDRDLPRLADALKKPLGRRAEFAILKGRNNYLCM
NKIHTGASEQPPEDELFDPFTVSRLGREVVRLTEWSSDTETGDRDELVPGVSDQAWRQVS
VTSRECIGKNQCPVGEDCFAERARVEASKADVVVTNHALLAIDAITGIQILPDHDVVVID
EAHELVDRVTGVATADLTAASISAAARRCGKIAEEQDADRLEAAGEGWAGLLEELRPGRW
EGLPDGAAPALAAIRDAAWSLRTAIGPAKPGMAAADPEAAAARNAALSSVDDVHDSAVRI
LTAFDEPDPAKRKDVVWLSSDEFRGSVRRSVRMAPLSVGGLLRSRLFAESTVVLTSATLT
VGGSFDGLAVNWGLPAESSARPDSGTAIGTEAPSDASAFRWNSLDVGSPFDHAKAGIIYI
ARHLPTPGRDGLSPVYLDEIAELVEAAGGRTLGLFSSMRAAKAASEAMRERLDTPILCQG
DDATGTLVKAFAKDEPTSLFGTLSLWQGVDVPGPSLSLVILDRIPFPRPDDPLLMARQQA
IESHGGNGFLSVSANHAALLLAQGVGRLLRSTDDKGVVAVLDPRLATARYAGYLRASLPP
FWETTNPEVVRKALTRIRDSRP
>QIK48504.1 ATP-dependent DNA helicase [Gordonia terrae]
MPNTPPVTDLLDAAVTALGGHRRGGQVAMASAVAHAIDTGEHLAVQAGTGTGKSLAYLVP
AIRHAVESGRTVVVSTATIALQRQLIERDLPRLAKALKKPIGREPTFAILKGRGNYLCLN
KIHSGTADEPDTELFDPFELSRTGREVTRLREWSSETETGDRDDLVPGVSDRSWRQVSVT
ARECLGAANCSYGEDCFAEQSRRRSGKVDVVVTNHALLAINATSPANVLPEHDVVVIDEA
HELVDRMTSVATDELSAASVALVARRCGKLVDEETADALLGAGEQLGELLDNAPMRQWTG
LPSDATAVLVMLRDRLWQARTAIGPVRMAGADDGAAAARSAALTSLEDMHDTVVRVLGAF
DEPDEAKRRDVVWASLDTSRRGAEPRPILHIAPLSVGGLLRASLFADATVILTSATLTIG
GSFDALAATWGLPASGRGTDRPVTDETSPAAGSSTADVTASGKAVPSDSGSARWTGLDAG
SPFDYPRSAILYVARHLPRPDRSGISSRTMDEIAELVNSAGGRTLGLFSSMRAAREAADA
IRDRTDHPVLCQGGDTTSTLVRRFADDPATCLFGTLSLWQGVDVPGPSLSLVLIDRIPFP
RPDDPLLTARQRAVDARGGNGFLSVAANHAALLLAQGAGRLLRSVDDRGVVAVLDSRLAT
AGYGGYLLASLPPMWRTTDPAVVRSALTRLTDPARSVG
>SFE28369.1 ATP-dependent DNA helicase DinG [Acidovorax wautersii]
MLLSPLAALVDAAFAPEGTLARGLPHFHPRAAQADMAQAVAQTIDTGGALVVEAGTGVGK
TFAYLVPALLSGERVLISTATKSLQDQLFARDLPRLLEVLALPLKAALLKGRSSYLCLHR
MEQARQDGLAGERALQRVLARVEVWAQGTRTGDLAELPGLDEKSPVIPLVTSTRENCLGS
ACPRFRECHVNLARREALAADVVVINHHLFFADLAVRESGMAELLPSVRVAVFDEAHQLN
ATGVQFLGVQFSTGQLHDLARDLLQVGLQHARGWVDWPELAQALRQGADGLRATVAGGGA
AGGGGAASGTRLSLAGEAPEGADPRTWGATLQALEWALRRVLEGLDTVADRAPDFARLHE
RAVLAMERLAHWAQPCPPEATRWADAGLHLRLVESPLDIAPRLAPLWSAPKAEEGAWDEP
EDGSGDGVQQSPAPGASAALGERGRAWIFTSATLGTDEALSWFTEPCGLQEARILRVGSP
FDYATQAALYVPPHLPSPADPRHTDSLARWVGDAVQRLGGRTLVLTTTLKALRGIGAALQ
QRFAASAAIEVLVQGQGTKRELMERFRNESSSQHSAWDEDGAAPGQGRVLVASASFWEGF
DVPGSALQLVVIDKLPFPPPGDPLVDARGQQLERTGRSAFRDFALPEAAVALKQGAGRLI
RSETDTGVLVVADTRLVTMGYGKRLLRALPPMRRIETQEAFDQALDALLLTRTSTTD
>SFE44810.1 ATP-dependent DNA helicase DinG [Acidovorax wautersii]
MSHYCMSQQEWAAQALQSFDAVVSATEGFRSRTGQRRMAEQVAHTFSRAQLGKLEDGEGE
GAPPPAPQRSIAVVQAGTGVGKSLAYSVPAIAMALERGTRVLISTATVALQEQLVNKDLP
ALAARMAQPFRFALAKGRGRYVCKLKLERLASGGSAGGDGEGGEGDDLFADEEAEERARR
PRHESEARMQFYTSMADALSAGQWDGDRDTLQAPPESEVWSPVAAESSSCTGKHCPVFSQ
CTYYDRRKALVAAQVIVANHDLLLSSIGARLLPELDNCLLVLDEAHHLPATALQQFACEA
DLSRLNWIDKLASRALRIGALVEVEEIADVPNHAARLRTALQDAARLAMDVYGEELRAPR
PAWGGRARPQAPGVPTRARVAGGVLPPELIEPLSQAAHHAEGFLDALRAISKALRAEIRD
KPDEARRLSTLYAQIGALAPRLEAAHATAQLLLQDAPEGAVPAAKWFTLQVDGDYIVVKA
HASPVLPGNTLRNNLWSAVRGAVLTSATLTSCGQFDFFLREAGLFGDEAVTTLEVPSPFD
YALQGTLIATETTADPREAQAFTAEMVDALLSDLALVESGALVLFTSRDQMRQAVDALPT
AMRASVLVQTALPRPQLLAQHRERVERGEPSIIFGMQSFGEGLDLPGALCESLFITKLPF
APPDDPVGEARAEWLRAAGRDPFSELVVPATAIRLAQWVGRAIRTEEDRAHVYCYDKRLV
RTSYGQRLLKGLPPFTLERRGAA
>SFE86528.1 ATP-dependent DNA helicase DinG [Acidovorax wautersii]
MLTPDEKQLMQRCLDAIRERSPGFRARRPQLQMIAAVAHALARVDASDAERSDGAHLAVI
EAGTGTGKTVAYLLPALVLAHLRGRKLVVSSSTVTLQEQLLHKDVPDLLRFLPFPVSYVV
AKGRRRFLCPARLAQRLDQQAAVEPRDAPGQQDDAAADGAGVRPLRWFSRLAEAFDAGRW
CGDRDAWPQVIPESVWASVTTDRPGCLGSRCPSYARCPFYQARQRAKEADLTIANHDLVL
AAADMEPGSTLPDLREALVVFDEAHSLPSKVVDHCASRHSVCSAASWVSHAARDARAAVT
ALRLGRFGPDLPDPALPAARLCAALERLLEAVGRHCEFAGQQRISRFAGGVLPVEVRKAG
AAVLDAARAMGQDLLTLRTALVDRAGDRAEAVQPHLATLGGYFPKLEELVATWDWMLCDE
TQHPLPVARWVERHAGSGGGDDFLVCAAPISGGPRLRELLWNKVGAAVLTSATLRACGRF
AMFLEEAGLQGYAALEPLALASPFDYGRRAVLHIPGVRADPRDAAAHGQEIVRRLPALLA
RQRGSLVLFASARQMREVQAALPDELKACVLMQGECSRRELLERHRARIDAGERSVLFGL
ASLAEGVDLPGEYCTHVICAKLPFSVPDNPLEETRREWIEAQGRSAFLERSVPEVGIRLA
QATGRLLRTDDDHGTVTVLDPRLGRTHWGRMLLRGLPPFRIVIGDRPLDAPGLAEAA
>SFF33097.1 CRISPR type AFERR-associated DEAD/DEAH-box helicase Csf4 [Acidovorax wautersii]
MLVQAELNARAVAVAPNPEKDETPTGAQSLWPDQAQLHDEFMSSARHGAVVAVEAGTGTG
KSRIIGTCALSLLQLRKRGHKFPTQTNGSSNLPAFIKDRVAAWHDTEARLQEPRKKHSRP
IVIAAPTIATMMHLVREFLRLGDNKATHSLLIGRQQFVSASAVAELLSEHPCPPVQEWLD
KGMPPGQSTATRGIPASGLMEDLRAVCGDLDFPTKDAHLSAHHAEDEDCAEYRRLQTAAE
TSDIIFTTHAMLAMRTIALSRGNTPPIPQPYALLIDEAHALEEGFASVNGASLAMSRLGA
TLKREAWPGMGLKGKVDACRDSWTQAYMAMQALPDEVNLPLAPGNDRTTRSWALVRARLQ
TLRDQLADLGTSAMKSAKASQNAHLSFIMSSKHAIDLVLDDYTGRIEFSPTRRYPLIQMG
VKSVSASLLYTWESTEVAGLFSGTLFAPSASLDSAANALAMELAVPRQRLQTTSRIHPSW
LYTSPTLHLPKPGHAPTPPKGESFNEDGIKEWAEQIATHLKSIGDTAAGGTLALCTGYER
AQIIANALRAQLNDPSRLIEQRTGTGVDGMARVFRQKSQEGLKPIAIATGGAWTGLDLSN
GDVPPREDFLLTDVVITALPFNTQRSYLHAEKVQRIGMQVEINYTLRKFIQGIGRLVRRP
GLQQRRLWILDSRLESVRTATYSSKFLAALSRYIKKSYF
>GFG80718.1 putative ATP-dependent helicase DinG [Mycobacterium paragordonae]
MSESVPELLAIAVAALGGSERPGQVDMATEVARAFETGEHLVVQAGTGTGKSLAYLVPSI
VRAVEDDAPVVVSTATIALQRQLVDRDLPRLADSLAGALPRRPTFALLKGRRNYLCLNKI
HNGSAADDTDDRPQEELFNPMAVTALGRDVQRLTEWSAETETGDRDDLKPGVQDRSWSQV
SVSARECIGVARCSFGSECFSERARARAGTADVVVTNHALLAIDAVSDSAVLPEHSLLVV
DEAHELADRVTSVATAELTSAALGVAARRLGRLVGPELVDRLEAASATFSSAIHDAQPGR
IDHLDDELATYLAALRDAANAARSAIESTSDARAAAARAEAASALIEISDTAARILDSFG
PAIPDRTDIVWLDHEENRGSPRAVLRVAPLSVAELLASKVFSRATTVLTSATLTVGGAFD
AMAQAWGLTGAEAAWRGVDVGSPFSHAKSGILYVAAHLPPPGREGTGTAEQLTEIAELVT
AAGGRTLGLFSSMRAARAAAEAMRERLSTPVLCQGDDSTSALVEQFADDPETSLFGTLSL
WQGVDVPGPSLSLVLIDRIPFPRPDDPLLSARQRAVAARGGNGFMAVAASHAALLLAQGS
GRLLRRVSDRGVVAVLDSRMVTARYGDYLRASLPPFWQTTNTEQVRAALRRLRDSPALAR
ADAKSHDSP
>KAF0965014.1 putative ATP-dependent helicase DinG [Rhodococcus sp. T7]
MPENLPNVPELLRTAVRSLGGAERSNQLTMASAVAHSIDTGEHLAVQAGTGTGKSLAYLV
PSVRHAVQSGKTVIVSTATIALQRQLIDRDMPRLADALAGSLGRRPHFAILKGRNNYLCM
NRIHTGTAEEPPADELFDPFAVSRLGREVQRLTEWSSDTETGDRDDLTPGVSDKAWRQVS
VTARECLGKSRCPVGEDCFAERARAEASQVDVVVTNHALLAIDAITGIAILPEHDVVVID
EAHELVDRVTNVATAELAASTISAAARRGAKLVEEQDADRLEAAGEGWAALLEELRPERW
EALPPGAAPALAAVRDAAWALRTAIGPSRPGMALSDPEAAAARNTALASVEEVHDSAVRV
LSAFDEPDPAKRHDVVWLAADDNRGSIRRVVRMAPLSVGGLLRSRLFAESTVVLTSATLT
VGGSFDGLAVNWGLPAESSVVIDPAMATGSEAPSDAGTLKWNALDVGSPFDHARAGIIYI
AKQLPPPGRDGLSPAYLDEIAELVEAAGGRTLGLFSSMRAAKAASEAMRDRLDTPILCQG
DDSTGALVRAFAGDEPTSLFGTLSLWQGVDVPGPSLSLVILDRIPFPRPDDPLLVARQKA
VESRGGNGFLSVAANHAALLLAQGVGRLLRSVDDKGVVAVLDPRLATARYAGYLRASLPP
FWETSDPEVVRKALGRIRDSRP
>QHE68789.1 DinG family ATP-dependent helicase YoaA [Rhodococcus sp. WAY2]
MPENLPNVPELLRTAVRSLGGAERSNQLTMASAVAHSIDTGEHLAVQAGTGTGKSLAYLV
PSVRHAVQSGKTVVVSTATIALQRQLIDRDMPRLADALEDSLGRRPHFAILKGRNNYLCM
NKIHTGAADEPPTDELFDPFAVSRLGREVQRLTEWSSETDTGDRDDLAPGVSDKAWRQVS
VTARECLGKSRCPVGEDCFAERARSEASQVDVVVTNHALLAIDAITGIAILPEHDVVVID
EAHELVDRVTNVATAELAASTISAAARRCTKLVEEQDADRLEAAGEGWAALLEELRPERW
EALPPGAAPALAAVRDAAWSLRTAIGPSRPGMALSDPEAAAARNTALAAVEEVHDSAVRV
LSAFDEPDPAQRRDVVWLAADDNRGSVRRVVRMAPLSVGGLLRSRLFAESTVVLTSATLT
VGGSFDGLAVNWGLPAESSVVIDPALATGTEAPSDAGTLKWNALDVGSPFDHARAGILYI
AKHLPPPGRDGLVPSYLDEIAELVAAAGGRTLGLFSSMRAAKAAAEAMRERLDTPVLCQG
DDSTGALVRGFAGDEPTSLFGTLSLWQGVDVPGPSLSLVILDRIPFPRPDDPLLVARQKA
VESRGGNGFLSVAANHAALLLAQGVGRLLRSVDDKGVVAVLDPRLATARYSGYLRASLPP
FWETSDPEVVRKALGRIRDSRS
>KAF0859646.1 ATP-dependent helicase [Pantoea calida B021323]
MADDFAADGALAQAIPGFRPREAQQQMAAAVAQAIEQRSELVVEAGTGTGKTYAYLAPVL
RAGKKAIISTGSKALQDQLYSRDLPGVARALDYKGKTALLKGRSNYLCLERLEQQAMTGG
ELNVQTLSDLVYLRSWASETQDGDISNCGGVAEDSAIWPLVTSTNDNCLGNDCPLYKECF
VVKARRRAMDADVVVVNHHLFLADMVVKESGFAELIPEADVMIFDEAHQVPDIASQYFGQ
QLTSRQLLDLAKDIIIAYRTEVRDVQQLQKSADRLAQSAQDFRLALGEPGFRGNLREVLA
DRDVQRALTLLDDALELCYDVAKMSLGRSALLDAAFDRASLYRSRLKRLKNINEPGFSYW
YECSSRHFVLALTPLSVAERFREVMDERPAAWVFTSATLAVNEQMTHFKDRLGVHKAQSM
ILNSPFDYARQALLCVPRDLPSPNQPGGARQLARRLLPLIEANNGRCFFLCTSHQMMRAL
AEEFRASLTLPVLLQGETGKAQLLKQFVEAGNALLVATSSFWEGVDVRGDALSLVIIDKL
PFTSPDDPLLKARMEDCRLRGGDPFDDVQLPDAVITLKQGVGRLIRDVDDRGVLVICDNR
LVMRPYGAVFLNSLPPTPRTRDLQQAARFLRRSDDE
>KAF0859234.1 ATP-dependent DNA helicase DinG [Pantoea calida B021323]
MALTAALKAQIGEWYKALQQQVPDFIPRAPQRQMIAEVAKTLAGDDGRHLAIEAPTGVGK
TLSYLIPGIAVGRAEEKPLVISTANVALQDQIFSKDLPLLQKIIPELKFTAAFGRGRYVC
PRNLNALATDSEKQGDLLLFLDDEMVASKEERKICEKLEKSLNRHQWDGLRDHSEENIGD
ALWQRLSTDKANCLARNCHWYRECPFFVARREIEQADVVVANHALVMAALESESVLPPAK
NLLLVLDEGHHLPEVARDALETSADISPGFTSLQLDLFVRLVETCMAQFRPKTPPPLANP
ERLKTHCDEWREHLARLTRMLALFLPPEPQEGEHRFEMGQLPEEMQTLCARLFKLSDGLR
GLAEGLLNDLSEKTGQYDVVRLQRTLLQMNRAFGWFEGINKLWRLASMEQASGAPVSKWV
SRELREGQPHLFFHCAGIRVSEQLEKLLWRKVPHVVLTSATLQSLNSFNRLQELSGLNEK
VGDRFVALGSPFNHVEQGKLVIPQMRYEPLMANEAQHIAEMAHFFRHQVKAGLHKGMLVL
FASNRAMQQFLTHLTDLRLMLLVQGDQPRYRLVELHRKRVQQGEASVLVGLQSFAEGLDL
KGELLTQVHIHKIAFPPVDSPVILTEGEWLKSLKRYPFEVQSLPSASFTLIQQVGRLIRS
HHCTGEIVIYDRRLLTKAYGARLLNALPVFPIAQPPMPEGAKALPPSAKTAPAGRRRKKE
KR
>VUM74654.1 dinG family ATP-dependent helicase YoaA [Klebsiella pneumoniae]
MIDDFAADGQLAKAIPGFKPREPQRQMAVAVSEAIEASRPLVVEAGTGTGKTYAYLAPAL
RAKKKVIISTGSKALQDQLYSRDLPTVAKALKFTGKLALLKGRSNYLCLERLEQQALAGG
DLPVQTLSDVILLRSWSNQTQDGDISTCASVAEDSQAWPLVTSTNDNCLGSDCPLYKDCF
VVKARKKAMDADVVVVNHHLFLADMVVKESGFAELIPEAEVMIFDEAHQLPDIASQYFGQ
SLSSRQLLDLAKDITIAYRTELKDTQQLQKCADRLAQSAQDFRLQLGDPGYRGNLRELLA
DSHIQRALLLLDDALELCYDVAKLSLGRSALLDAAFERATLYRGRLKRLKEINQPGYSYW
YECTSRHFTLVLTPLTVAEKFKEVMAQKSGSWIFTSATLSVNDDLHHFTARLGIDEAQTL
LLPSPFDYQHQALLCVPRNLPLPNQPGAARHLAAMLKPLIEANDGRCFMLCTSHAMMRDL
AEQFRATMTLPVLLQGETSKGQLLQQFVSAGNALLVATSSFWEGVDVRGDALSLVIIDKL
PFTSPDDPLLKARMEDCRLRGGDPFDEVQLPDAVITLKQGVGRLIRDIDDRGVLVICDNR
LVMRPYGAVFLASLPPAPRTRDIRRAVRFLAVPPAR
>QFS92919.1 putative ATP-dependent helicase DinG [Mycobacterium sp. THAF192]
MSEISGVSESSEVSAVSAPSEPAETEMTDKPETSEIRRLLGAAVEGLGGARRDGQIAMAE
AVAQAFADGEHLAVQAGTGTGKSLAYLVPAIAQALADNRPVVVSTATIALQRQLVDRDLP
RLADSLTAALPRRPDFALLKGRGNYLCLNKIHNGTSGEPEERPQEELFSPTAVSALGRDV
ARLTEWSSSTSTGDRDELSPGVPDRSWAQVSVSARECIGVSRCPFGTDCFAERARERAGR
ADVVVTNHALLAIDAMGDANVLPEHDLLIVDEAHELTDRVTSVATAELSATSMGVAQRRA
ARVVPAELAQRLDAAAATLASAIFEAQPGRIDVLDDELATHVTAVRDAASAARTAIDTAS
SDPKSASARAEAVTALLDVGDTAARILDSFVPSIPDRTDVVWLERIEDTRTGTRVLLRVA
PLSVAGLLRHRLFDHTTTVLTSATLTIGGSFDAMARDWGLAGSDDTAAAWRGLDVGSPFD
HARSGILYVAAHLPPPGRDSTGTAEQLDEIAGLITAAGGRTLGLFSSMRAAKATAEVMRE
RLDTPVLCQGDDSTSALVARFAADEPTSLFGTLSLWQGVDVPGPSLSLVLIDRIPFPRPD
DPLLTARQRAVAARGGNGFMAVAATHAALLLAQGAGRLLRRGDDRGVVAVLDSRMATARY
AGFLRASLPPYWATTDGAAVRAALQRLRAD
>KAB7744766.1 DEAD/DEAH box helicase [Tetrasphaera sp. F2B08]
MLELDDLLHAAVAELGGTERPGQVRMAHAVAEAVETGEHLLVQAGTGTGKSLAYLVPAIA
HAVETGRPVVVATATIALQGQIVDRDLPRLAAALTPLVGRRPTFAIVKGRRNYLCKNKLA
GGFPDDEDLLFGADRVDSSLSAREAEARRVREWADETETGDRDDLVPGVSDRVWRAHSVS
AEECLGQRCPMVTECFVELARAAARDVDVVVTNHSFMAIDAFEGRQMLPEHDVLVIDEGH
ELVDRVTSTVTDELWPGAVRGAAKRAGRLLESSERLDDAAETLTTALEAVADGRLTGIPD
ALALALGQVRDAARSALSEIKPDDAREIDGARQVAMAALDELFDVAARVLEERELDVAWT
TDDQWRGRVLHVAPMSVALLLRDKLFTDRTVVLTSATLELGGSFDTVAGTMGLRGEGSPR
WQGLDVGSPFDYRQQAIAYVAAHLPPPGRDGLPDAFLDEIELLVRAARGRTLGLFSSMRA
ARQAAEVMRARFDGDPSGITVLCQGEDQMTTLVRAFAKEPTVCLFGTLTLWQGVDVPGSS
CQLVIIDRIPFPRPDDPITSARSQAIAERGGNGFMSVSAPHAALRLAQGAGRLIRRADDR
GIVAFLDNRMMTARYAGFLQRSLPPFFPTTDQALVVGALRRLDESAPEPLPVHEPPPRTL
SGRSVLPKAAVTTPGAQAAAAAPPADPPPPPTGSRTAVTLGEGWSEQEDEELVDGLDLGL
DVPTIADQLEKSVEVVTARIAALGLTVSDDQESFAFE
>KAB2584054.1 ATP-dependent helicase, partial [Rhodococcus erythropolis]
MADQLPNVPELLQTAVRSLGGAERTSQLTMASAVAHSIDTGEHLAVQAGTGTGKSLAYLV
PSLRHAVESGRTVVVSTATIALQRQLVDRDLPRLADALKKPLGRRAEFAILKGRNNYLCM
NKIHTGASEQPPEDELFDPFTVSRLGREVVRLTEWSSDTETGDRDELVPGVSDQAWRQVS
VTSRECIGKNQCPVGEDCFAERARVEASKADVVVTNHALLAIDAITGIQILPDHDVVVID
EAHELVDRVTGVATADLTASSISAAARRCGKIAEEQDADRLEAAGEGWAGLLEELRPGRW
EGLPDGAAPALAAIRDAAWSLRTAIGPAKPGMAAADPEAAAARNAALSSVDDVHDSAVRI
LTAFDEPDPAKRKDVVWLSSDEFRGSVRRSVRMAPLSVGGLLRSRLFAESTVVLT
>KAB0729901.1 ATP-dependent DNA helicase DinG [Pseudomonas aeruginosa]
MLSAELKSQIQGAYTRFLEAKELKPRYGQRLMIAEVAKALGVIKEDEEGHREGEPAVVAV
EAGTGTGKTVAYSLAAIACAKASGKRLVIATATVALQEQIVHKDLPDLLRNSGLAFSFAL
AKGRGRYLCLSKLDVLLQEGQAQSATAQLFADDGFNIDVDETSSKLFNQMIERLAGNRWD
GDRDSWPEAIDDAHWAQLTTDHSQCTNRHCPNFQQCAFYKAREGMTKVDVIVTNHDLVLA
DLALGGGAILPDPRETLYVFDEGHHLPDKAIGHFAHFTRLRATADWLEQIAKNLTKLLAQ
HPLPGDLGRLIEQVPELAREIKTQQQFMFTACEEIGDFRAGEDMEGRERPRHRFVGGVVP
EHIREMGIELKKGFSKLTDLFTRLTDILKEAMDGEGAGGIASHQAEEWYPLFGSLLARAQ
GNWELWTAFTCEDPQDSPPMARWLTLAESGSFYDIEANASPILAAETLRRNLWNVAYGVL
VTSATLTALGTFDRYRMRAGLPRNAVTAVVPSPFHHAEAGVLRVPDLKADPRNAAEHTAA
IIRELPELVKGARGSLVLFSSRKQMQEVFDGLDRDWRKRVFIQGNLSKQETLNKHKSRVD
DGEDSVLFGLASFAEGVDLPGAYCEHVVIAKIPFAVPDDPVEAALAEWIEARGGNPFMEI
AVPDASLRLVQACGRLLRTEQDRGTITLLDRRVVTQRYGKAILNALPPFRREIA
>KAB0727617.1 ATP-dependent DNA helicase [Pseudomonas aeruginosa]
MTEQGGEALYQVAVRALCEFSAKRGDLDLRFTPSPSALEGIAGHTLVTSRRPAHYQREVA
LDGRYRHLQVRGRADGYDPQANCLEEIKTHRGDLALQPANHRHLHWAQARVYGWLLCAER
KLEEVELALVYLEVGSQKETRFVERVRADELRLFFESQCQAFLAWAEQELAHRQRRDREL
AALRFPHAEFRHGQRQLAEAVYKAASAGCCLMAQAPTGIGKTIGTLFPQLKAMPGQRLDR
LFFLAAKTPGRALALHALRSLEGETGGLPVRVLELVARDKACEHPDKACHGESCPLAQGF
YERLPAARAAAVEARWLDQARLREVALAHRVCPYYLGQELARWCDLAVGDYNYYFDLGAM
LHGLAQVNQWRVAVLVDEAHNLVERGRRMYSAELDQGDFLGVRKTAPEALRKPLERIQRA
WNELAKTQADDYQAYDGPPQKLLLALQNAVAAINDLLAEQPQALEPALQEFYFAILQFGR
LAELFGEHSLFDIEKRPGRNGRSLARLCLRNVVPAAFLAERFAASRSTVLFSATLGPRDY
YADLLGLPAGTPWLEVDSPFSAEQLEVHIQRRVSTRYAQRQASLAPIAAILGEQFRQRPG
NYLAFFSSFDYLQQALDVFRQAYPWVPCWSQTPRMDEAERRVFLERFVAGGEGIGFAVLG
GAFGEGIDLPGERLIGAFIATLGLPQVNPVNEQIRLRMQRLFGDGYDYTYLYPGLQKVVQ
AAGRVIRSRSDRGVVHLIDDRFAQAKVRRLLPGWWQLR
>KAA2296858.1 ATP-dependent DNA helicase DinG [Pseudomonas aeruginosa]
MLSAELKSQIQGAYTRFLEAKELKPRYGQRLMIAEVAKALGAIKEDEEGHREGEPAVVAV
EAGTGTGKTVAYSLAAIACAKASGKRLVIATATVALQEQIVHKDLPDLLRNSGLAFSFAL
AKGRGRYLCLSKLDVLLQEGQAQSATAQLFADDGFNIDVDETSSKLFNQMIERLAGNRWD
GDRDSWPEAIDDAHWAQLTTDHSQCTNRHCPNFQQCAFYKAREGMTKVDVIVTNHDLVLA
DLALGGGAILPDPRETLYVFDEGHHLPDKAIGHFAHFTRLRATADWLEQIAKNLTKLLAQ
HPLPGDLGRLIEQVPELAREIRTQQQFMFTACEEIGDFRAGEDMEGRERPRHRFVGGVVP
EHIREMGIELKKGFSKLTDLFTRLTDILKEAMDGEGAGGIASHQAEEWYPLFGSLLARAQ
GNWELWTAFTCEDPQDSPPMARWLTLAESGSFYDIEANASPILAAETLRRNLWNVAYGVL
VTSATLTALGTFDRYRMRAGLPRNAVTAVVPSPFHHAEAGVLRVPDLKADPRNAAEHTAA
IIRELPELVKGARGSLVLFSSRKQMQEVFDGLDRDWRKRVFIQGNLSKQETLNKHKSRVD
DGEDSVLFGLASFAEGVDLPGAYCEHVVIAKIPFAVPDDPVEAALAEWIEARGGNPFMEI
AVPDASLRLVQACGRLLRTEQDRGTITLLDRRVVTQRYGKAILNALPPFRREIA
>KAA2296577.1 ATP-dependent DNA helicase [Pseudomonas aeruginosa]
MTEQGGEALYQVAVRALCEFSAKRGDLDLRFTPSPSALEGIAGHTLVTSRRPAHYQREVA
LDGRYRHLQVRGRADGYDPQANCLEEIKTHRGDLALQPANHRHLHWAQARVYGWLLCAER
KLEEVELALVYLEVGSQKETRFVERVRADELRLFFESQCQAFLAWAEQELAHRQRRDREL
AALRFPHAEFRPGQRQLAEAVYKAASAGCCLMAQAPTGIGKTIGTLFPQLKAMPGQRLDR
LFFLAAKTPGRALALHALRSLEGETGGLPVRVLELVARDKACEHPDKACHGESCPLAQGF
YERLPAARAAAVEARWLDQARLREVALAHRVCPYYLGQELARWCDLAVGDYNYYFDLGAM
LHGLAQVNQWRVAVLVDEAHNLVERGRRMYSAELDQGDFLGVRKTAPEALRKPLERIQRA
WNELAKTQADDYQAYDAPPQKLLLALQNAVAAINDLLAEQPQALEPALQEFYFAILQFGR
LAELFGEHSLFDIEKRPGRNGRSLARLCLRNVVPAAFLAERFAASRSTVLFSATLGPRDY
YADLLGLPAGTPWLEVDSPFSAEQLEVHIQRRVSTRYAQRQASLAPIAAILGEQFRQRPG
NYLAFFSSFDYLQQALDVFRQAYPWVPCWSQTPRMDEVGRRVFLERFVAGGEGIGFAVLG
GAFGEGIDLPGERLIGAFIATLGLPQVNPVNEQIRLRMQRLFGDGYDYTYLYPGLQKVVQ
AAGRVIRSRSDRGVVHLIDDRFAQAKVRRLLPGWWQLR
>VVJ70714.1 Probable ATP-dependent helicase dinG homolog [Klebsiella quasivariicola]
MIDDFAADGQLAKAIPGFKPREPQRQMAVAVSEAIEASRPLVVEAGTGTGKTYAYLAPAL
RAKKKVIISTGSKALQDQLYSRDLPTVAKALKFTGKLALLKGRSNYLCLERLEQQALAGG
DLPVQTLSDVILLRSWSNQTQDGDISTCASVAEDSQAWPLVTSTNDNCLGSDCPLYKDCF
VVKARKKAMDADVVVVNHHLFLADMVVKESGFAELIPEAEVMIFDEAHQLPDIASQYFGQ
SLSSRQLLDLAKDITIAYRTELKDTQQLQKCADRLAQSAQDFRLQLGDPGYRGNLRELLA
DTNIQRALLLLDDALELCYDVAKLSLGRSALLDAAFERATLYRGRLKRLKEINQPGYSYW
YECTSRHFTLALTPLTVAEKFKEVMAQKSGSWIFTSATLSVNDDLHHFTARLGIDEAQTL
LLPSPFDYQHQALLCVPRNLPLPNQPGAARHLAAMLKPLIEANDGRCFMLCTSHAMMRDL
AEQFRATMTLPVLLQGETSKGQLLQQFVSAGNALLVATSSFWEGVDVRGDALSLVIIDKL
PFTSPDDPLLKARMEDCRLRGGDPFDEVQLPDAVITLKQGVGRLIRDIDDRGVLVICDNR
LVMRPYGAVFLASLPPAPRTRDIRRAVRFLAVPPAR
>VVJ89634.1 Probable ATP-dependent helicase dinG homolog [Klebsiella quasivariicola]
MALTAALKAQIAAWYKALQEQIPDFIPRPPQRQMIADVAKTLAGEEGRHLAIEAPTGVGK
TLSYLIPGIAIAREEQKTLVVSTANVALQDQIYSKDLPLLRKIIPDLRFTAAFGRGRYVC
PRNLTALASTEPSQQDLLAFLDDDLTPNNQAEQKLCATLKQDLDSYRWDGLRDHTDKAID
DALWSRLSTDKASCLNRNCHYYRECPFFVARREIQEAEVVVANHALVMAAMESEAVLPEP
KNLLLVLDEGHHLPDVARDALEMSAEITAPWFRLQLDLFCKLVATCMEQFRPKTTPPLAN
PERLTGHCEELFELIASLNNILNLYMPAGQEAEHRFPMGELPQEVMEICQRLAKLTEMLR
GLAELFLNDLSEKTGSHDVVRLHRVLLQMNRALGMFESQSKLWRLASLAQSSGAPVTKWA
TRVVRDGQIHVWFHCVGIRVSDQLERLLWRSVPHIVVTSATLRSLNSFSRLQEMSGLKEK
AGDRFVALDSPFNHVEQGKIIIPQMRYEPLMDNEEQHIAEMAAYFRQQVESKKHLGMLVL
FASGRAMNRFLEHVTDLRLMLLVQGDQPRYRLVELHRKRVESGERSVLVGLQSFAEGLDL
KGELLSQVHIHKIAFPPIDSPVVITEGEWLKSLNRYPFEVQSLPSASFNLIQQVGRLIRS
HHCWGEVVIYDKRLLTKNYGARLLNALPVFPIEQPGVPEVIVKRKAKQTAKQTGRKRR
>ADY59556.1 helicase c2 [Rubinisphaera brasiliensis DSM 5305]
MSESPPLSAEQILGPQGRIAARLPNYEFRAQQLEMAQAVERAIADKNHLIVEAGTGTGKS
FAYLVPSILSVLNPSQQKQSGGDRPTEKKRVVISTQTISLQEQLMQKDIPFLNSILPVEF
SAVLVKGRGNYVSLRRLKGAVEKTVSLFPDEHQLQQLTSLNRWSKDTNDGSLADLGFRPL
PQVWEEVRSEHGNCLGRKCPTYEKCLYYKARRRVWNADLLVVNHALFFADLALRREGASI
LPDYEAVIFDEAHTLEAVASDHLGDAVSNTQVNYMLTKLFNDRANKGLLVHHGFRKGQQM
VSRLYMVADDFFARIDQYLKEHGSTNGRVRRPVNLDNGLTPELAALASSIHEFAESLEKD
EERIELVAAADRLNGLANSLKNWLEQNLADAVYWGEVSRGRQTRIKLTAAPIDVGAVLRN
ELFDQIPTTVLTSATIAVGQQSFQFVKNRLGLSSGEELKVGSPFNYREQMKLILCRRMPD
PSQEAQAYERAAFERIKKYVLQTRGRAFVLFTSYKMLNNCAQQLQGWFNQNGLNLYTQGK
DVSRSLLLDRFRKDPAGVLFGSDSFWQGVDVPGEALQNVIITRLPFSVPDQPLREARVER
IRQRGGNPFLEYQVPEAVIKLKQGVGRLIRTQSDRGQVVILDPRIQTKPYGQQFLTSLPD
CEIVVE
>QEM26474.1 ATP-dependent DNA helicase [Rhodococcus qingshengii]
MADQLPNVPELLQTAVRSLGGAERTSQLTMASAVAHSIDTGEHLAVQAGTGTGKSLAYLV
PSLRHAVESGRTVVVSTATIALQRQLVDRDLPRLADALKKPLGRRAEFAILKGRNNYLCM
NKIHTGASEQPPEDELFDPFTVSRLGREVVRLTEWSSDTETGDRDELVPGVSDQAWRQVS
VTSRECIGKNQCPVGEDCFAERARVEASKADVVVTNHALLAIDAITGIQILPDHDVVVID
EAHELVDRVTGVATADLTAASISAAARRCGKIAEEQDADRLEAAGEGWAGLLEELRPGRW
EGLPDGAAPALAAIRDAAWSLRTAIGPAKPGMAAADPEAAAARNAALSSVDDVHDSAVRI
LTAFDEPDPAKRKDVVWLSSDEFRGSVRRSVRMAPLSVGGLLRSRLFAESTVVLTSATLT
VGGSFDGLAVNWGLPAESSARPDSGTAIGTEAPSDASAFRWNSLDVGSPFDHAKAGIIYI
ARHLPTPGRDGLSPVYLDEIAELVEAAGGRALGLFSSMRAAKAASEAMRERLDTPILCQG
DDATGTLVKAFAKDEPTSLFGTLSLWQGVDVPGPSLSLVILDRIPFPRPDDPLLMARQQA
IESHGGNGFLSVSANHAALLLAQGVGRLLRSTDDKGVVAVLDPRLATARYAGYLRASLPP
FWETTNPEVVRKALTRIRDSRP
>TYY50707.1 ATP-dependent DNA helicase DinG [Klebsiella pneumoniae]
MSKTKPTTSDIIAQAYQSFLDKKGVSARAGQKRMMNLCYGLVNGIEVDSNGERTGNPAVC
VIEAGTGTGKTLGYSIPLIPLAKAKGKTLILSTATVALQEQIVYKDLPDIRASAGLDFTF
SMAKGRGRYFCKLRANRQSDKEMNLFGHENENIKTLRDEFDNDLWNGDRDTYPVEVRDDI
WQKVNAVGGQCASHHCPYYKSCPFFAARKELGKVDVIIANHDIVLSDLSLGGGVVLPEPK
QSIYVFDEGHHLTSKAISHFSSSCSIDATQKWIDEIFDMVIPLVDNYDEEMERLVTNLHA
QVSKLKKELLETKDFLLRTLPFKSEYDNRETCIFPSGETPKEVINYAKSVGRILNDMKST
NSKMAKIIDDQSKSTPETGEHKMIVGELENRLDSLVTAWSNFVNVKYRDKNGIPFARWVE
VNREKKNEVIINSSPVHAGDMLMKDVWKVVHSAIITSATIRTLGKFDAYLDQAGLPPETP
TLLAQSPFNYEENGVLFIPKMRFSPKDVDGHTHEVGAVLPKLVGRLKGCLVLFASKRQMT
DVFAMMPDTLKDSILMQTTLPKSEIVARHKLRIDRGEASVIFGMASFSEGVDLPGDYCNN
VIITKLPFTVPTDPVSLTLAEWMDSVGRNTFEEISVPDACIKLIQSVGRLIRTESDTGAV
TILDNRLVTKKYGKGILDSLPPFRRVIR
>TXQ44174.1 ATP-dependent DNA helicase DinG [Escherichia coli]
MALTAALKAQIAAWYKALQEQIPDFIPRAPQRQMIADVAKTLAGEEGRHLAIEAPTGVGK
TLSYLIPGIAIAREEQKTLVVSTANVALQDQIYSKDLPLLKKIIPDLKFTAAFGRGRYVC
PRNLTALASTEPTQQDLLAFLDDELTPNNQEEQKRCAKLKGDLDTYKWDGLRDHTDIAID
DDLWRRLSTDKASCLNRNCYYYRECPFFVARREIQEAEVVVANHALVMAAMESEAVLPDP
KNLLLVLDEGHHLPDVARDALEMSAEITAPWYRLQLDLFTKLVATCMEQFRPKTIPPLAI
PERLNAHCEELYELIASLNNILNLYMPAGQEAEHRFAMGELPDEVLEICQRLAKLTEMLR
GLAELFLNDLSEKTGSHDIVRLHRLILQMNRALGMFEAQSKLWRLASLAQSSGAPVTKWA
TREEREGQLHLWFHCVGIRVSDQLERLLWRSIPHIIVTSATLRSLNSFSRLQEMSGLKEK
AGDRFVALDSPFNHCEQGKIVIPRMRVEPSIDNEEQHIAEMAAFFRKQVESKKHLGMLVL
FASGRAMQRFLDYVTDLRLMLLVQGDQPRYRLVELHRKRVANGERSVLVGLQSFAEGLDL
KGDLLSQVHIHKIAFPPIDSPVVITEGEWLKSLNRYPFEVQSLPSASFNLIQQVGRLIRS
HGCWGEVVIYDKRLLTKNYGKRLLDALPVFPIEQPEVPEGIVKKKEKTKSPRRRRR
>TXQ42710.1 ATP-dependent DNA helicase [Escherichia coli]
MTDDFAPDGQLAKAIPGFKPREPQRQMAVAVTQAIEKGQPLVVEAGTGTGKTYAYLAPAL
RAKKKVIISTGSKALQDQLYSRDLPTVSKALKYTGNVALLKGRSNYLCLERLEQQALAGG
DLPVQILSDVILLRSWSNQTVDGDISTCVSVAEDSQAWPLVTSTNDNCLGSDCPMYKDCF
VVKARKKAMDADVVVVNHHLFLADMVVKESGFGELIPEADVMIFDEAHQLPDIASQYFGQ
SLSSRQLLDLAKDITIAYRTELKDTQQLQKCADRLAQSAQDFRLQLGEPGYRGNLRELLA
NPQIQRAFLLLDDTLELCYDVAKLSLGRSALLDAAFERATLYRTRLKRLKEINQPGYSYW
YECTSRHFTLALTPLSVADKFKELMAQKPGSWIFTSATLSVNDDLHHFTSRLGIEQAESL
LLPSPFDYSRQALLCVPRNLPQTNQPGSARQLAAMLRPIIEANNGRCFMLCTSHAMMRDL
AEQFRATMTLPVLLQGETSKGQLLQQFVSAGNALLVATSSFWEGVDVRGDTLSLVIIDKL
PFTSPDDPLLKARMEDCRLRGGDPFDEVQLPDAVITLKQGVGRLIRDADDRGVLVICDNR
LVMRPYGATFLASLPPAPRTRDIARAVRFLAIPSSR
>QEF13152.1 ATP-dependent DNA helicase [Escherichia coli]
MLERALNRIMLVVIASRFPETEKPLPLKTEKCHNIGCLYSISGFLMALTAALKAQIAAWY
KALQEQIPDFIPRAPQRQMIADVAKTLAGEEGRHLAIEAPTGVGKTLSYLIPGIAIAREE
QKTLVVSTANVALQDQIYSKDLPLLKKIIPDLKFTAAFGRGRYVCPRNLTALASTEPTQQ
DLLAFLDDELTPNNQEEQKRCAKLKGDLDTYKWDGLRDHTDIAIDDDLWRRLSTDKASCL
NRNCYYYRECPFFVARREIQEAEVVVANHALVMAAMESEAVLPDPKNLLLVLDEGHHLPD
VARDALEMSAEITAPWYRLQLDLFTKLVATCMEQFRPKTIPPLAIPERLNAHCEELYELI
ASLNNILNLYMPAGQEAEHRFAMGELPDEVLEICQRLAKLTEMLRGLAELFLNDLSEKTG
SHDIVRLHRLILQMNRALGMFEAQSKLWRLASLAQSSGAPVTKWATREEREGQLHLWFHC
VGIRVSDQLERLLWRSIPHIIVTSATLRSLNSFSRLQEMSGLKEKAGDRFVALDSPFNHC
EQGKIVIPRMRVEPSIDNEEQHIAEMAAFFRKQVESKKHLGMLVLFASGRAMQRFLDYVT
DLRLMLLVQGDQPRYRLVELHRKRVANGERSVLVGLQSFAEGLDLKGDLLSQVHIHKIAF
PPIDSPVVITEGEWLKSLNRYPFEVQSLPSASFNLIQQVGRLIRSHGCWGEVVIYDKRLL
TKNYGKRLLDALPVFPIEQPEVPEGIVKKKEKTKSPRRRRR
>QEF12164.1 Family ATP-dependent helicase YoaA [Escherichia coli]
MTDDFAPDGQLAKAIPGFKPREPQRQMAVAVTQAIEKGQPLVVEAGTGTGKTYAYLAPAL
RAKKKVIISTGSKALQDQLYSRDLPTVSKALKYTGNVALLKGRSNYLCLERLEQQALAGG
DLPVQILSDVILLRSWSNQTVDGDISTCVSVAEDSQAWPLVTSTNDNCLGSDCPMYKDCF
VVKARKKAMDADVVVVNHHLFLADMVVKESGFGELIPEADVMIFDEAHQLPDIASQYFGQ
SLSSRQLLDLAKDITIAYRTELKDTQQLQKCADRLAQSAQDFRLQLGEPGYRGNLRELLA
NPQIQRAFLLLDDTLELCYDVAKLSLGRSALLDAAFERATLYRTRLKRLKEINQPGYSYW
YECTSRHFTLALTPLSVADKFKELMAQKPGSWIFTSATLSVNDDLHHFTSRLGIEQAESL
LLPSPFDYSRQALLCVLRNLPQTNQPGSARQLAAMLRPIIEANNGRCFMLCTSHAMMRDL
AEQFRATMTLPVLLQGETSKGQLLQQFVSAGNALLVATSSFWEGVDVRGDTLSLVIIDKL
PFTSPDDPLLKARMEDCRLRGGDPFDEVQLPDAVITLKQGVGRLIRDADDRGVLVICDNR
LVMRPYGATFLASLPPAPRTRDIARAVRFLAIPSSR
>TWR57043.1 ATP-dependent DNA helicase DinG [Pseudomonas rhodesiae]
MISTELKTTIQGAYTRFLEAKSLKPRYGQRLMIAEVAKVLGDIDTDDEGRREGEPAVVAV
EAGTGTGKTVAYSLAAIPTAKAAGKRLVIATATVALQEQIVYKDLPDLMRNSGLNFTFAL
AKGRGRYMCLSKLDVLLQEGHAQTATAQLFEEEGFKIEVDEASQKLFTSMIEKLAGNKWD
GDRDSWPTALEDADWARLTTDHSQCTNRHCPNFGQCAFYKAREGMGKVDVIVTNHDMVLA
DLALGGGAVLPDPRDTLYVFDEGHHLPDKAIGHFAHYTRLRSTADWLESTAKNLTKLLAQ
HPLPGDLGKLIEQVPELAREIKTQQQFMFSACEQVADFKPGEDVEGRERPRHRFVGGLIP
EHMREMGIELKKGFSRLTDLFTRLTDLLKEGMDGEVNIGIASNQAEEWYPLFGSLLSRAQ
GNWELWTAFTVEDPEDNPPMARWLTLAESGALFDIEVNASPILAAEMLRRNLWNVAYGAL
VTSATLTALGTFDRFRMRAGLPKKAVTAVVPSPFHHADAGVLRVPDLRADPRDAAAHTAA
IIRDLPELVEGSRGTLVLFSSRKQMQDVFDGLDRDWRKQVFIQGNLSKQETLNKHKARVD
GGDSSVLFGLASFAEGVDLPGAYCEHVVIAKIPFSVPDDPVEAALAEWIEARGGNPFMEI
SVPDASLKLVQACGRLLRTEQDRGTITLLDRRLVTQRYGKAILNALPPFRREIS
>TWR54115.1 ATP-dependent DNA helicase [Pseudomonas rhodesiae]
MSYSVAVRALCEFTAKVGDLDLRFTPSPSAQEGIVGHRTVASRRSPHYQNEVALEGEYQQ
LKVRGRADGYDPDSQRLEEVKTYRGDLDAQPANHRQLHWAQVKVYGWLMCQKLGLTEIDL
ALVYFDIVGEGETLLSQRFQAHALEAFFNQQCALFLDWARREMDHREARDRAAQNLGFPH
ADFRPGQRVLAESVYKAVSTGRCLMAQAPTGIGKTIGTIFPLLKALAPQQLDKVFFLTAK
TPGRKLALDAAQVLFTRNPDLHVRVLELVARDKACEHLDKACHGESCPLAKGFYDRLPAA
RSAAAKLRLLDQRNLREVALAHNVCPYYLSQEMARWADLVVADYNYYFDFGAMLFGLAQL
NQWRAAVLVDEAHNLVERARGMYSASLDQYRLKTLRDEAPEALKKSLQRLNREWNALHKA
QVAPYQAYDARPDKMLSALSLCASAMGDYFNDHPDALAGDLQAFYFDALQFAKVAELFNE
HFIFDITKRSLGGKRSSSTLCLRNVVPAEFIRPRLTAARSSVLFSATLSPRHYYADLLGL
PADTAWVDVASPFKAEQLRVRIVDEISTRFVHRETSVGPIVELIAQQFAQQPGNYLAFFS
SFDYLQQVAQRLAEQHPHIPLWQQSRGMAEAERQGFLDQFTEHSQGVGFAVLGGAFGEGI
DLPGARLIGAFIATLGLPQLNPVNEQMKRRMAAIFGSGYDYTYLYPGLQKVVQAAGRVIR
SQQDQGVVMLIDDRFGEARVRPLLPSWWAISS
>TQI24633.1 ATP-dependent DNA helicase [Pseudomonas aeruginosa]
MTEQGGEALYQVAVRALCEFSAKRGDLDLRFTPSPSALEGIAGHTLVTSRRPAHYQREVA
LDGRYRHLQVRGRADGYDPQANCLEEIKTHRGDLALQPANHRHLHWAQARVYGWLLCAER
KLEEVELALVYLEVGSQKETRFVERVRADELRLFFESQCQAFLAWAEQELAHRQRRDREL
AALRFPHAEFRHGQRQLAEAVYKAASAGCCLMAQAPTGIGKTIGTLFPQLKAMPGQRLDR
LFFLAAKTPGRALALHALRSLEGETGGLPVRVLELVARDKACEHPDKACHGESCPLAQGF
YERLPAARAAAVEARWLDQARLREVALAHRVCPYYLGQELARWCDLAVGDYNYYFDLGAM
LHGLAQVNQWRVAVLVDEAHNLVERGRRMYSAELDQGDFLGVRKTAPEALRKPLERIQRA
WNELGKTQADDYQAYDEPPQKLLLALQNAVAAINDLLAEQPQALEPALQEFYFAILQFGR
LAELFGEHSLFDIEKRPGRNGRSLARLCLRNVVPAAFLAERFAASRSTVLFSATLGPRDY
YADLLGLPAGTPWLEVDSPFSAEQLEVHIQRRVSTRYAQRQASLAPIAAILGEQFRQRPG
NYLAFFSSFDYLQQTLDVFRQAYPWVPCWSQTRRMDEAERRAFLERFVAGGEGIGFAVLG
GPFGEGIDLPGERLIGAFIATLGLPQVNPVNEQIRLRMQRLFGDGYDYTYLYPGLQKVVQ
AAGRVIRSRSDRGVVHLIDDRFAQTRVRRLLPGWWQLR
>TQI13469.1 ATP-dependent DNA helicase DinG [Pseudomonas aeruginosa]
MLSAELKSQIQGAYTRFLEAKELKPRYGQRLMIAEVAKALGAIKEDEEGHREGEPAVVAV
EAGTGTGKTVAYSLAAIACAKASGKRLVIATATVALQEQIVHKDLPDLLRNSGLAFSFAL
AKGRGRYLCLSKLDVLLQEGQAQSATAQLFADDGFNIDVDETSSKLFNQMIERLAGNRWD
GDRDSWPEAIDDAHWAQLTTDHSQCTNRHCPNFQQCAFYKAREGMTKVDVIVTNHDLVLA
DLALGGGAILPDPRETLYVFDEGHHLPDKAIGHFAHFTRLRATADWLEQIAKNLTKLLAQ
HPLPGDLGRLIEQVPELAREIKTQQQFMFTACEEIGDFRAGEDMEGRERPRHRFVGGVVP
EHIREMGIELKKGFSKLTDLFTRLTDILKEAMDGEGAGGIASHQAEEWYPLFGSLLARAQ
GNWELWTAFTCEDPQDSPPMARWLTLAESGSFYDIEANASPILAAETLRRNLWNVAYGVL
VTSATLTALGTFDRYRMRAGLPRNAVTAVVPSPFHHAEAGVLRVPDLKADPRNAAEHTAA
IIRELPELVKGARGSLVLFSSRKQMQEVFDGLDRDWRKRVFIQGNLSKQETLNKHKSRVD
DGEDSVLFGLASFAEGVDLPGAYCEHVVIAKIPFAVPDDPVEAALAEWIEARGGNPFMEI
AVPDASLRLVQACGRLLRTEQDRGTITLLDRRVVTQRYGKAILNALPPFRREIA
>TQC41438.1 ATP-dependent DNA helicase [Rhodococcus sp. WS4]
MPENLPNVPELLRTAVRSLGGAERSNQLTMASAVAHSIDTGEHLAVQAGTGTGKSLAYLV
PSVRHAVQSGKTVIVSTATIALQRQLIDRDMPRLADALEGSLGRKPHFAILKGRNNYLCM
NKIHTGSAEEPPADELFDPFAVSRLGREVQRLTEWSSDTETGDRDDLAPGVSDKAWRQVS
VTARECLGKSRCPVGEDCFAERARAEASQVDVVVTNHALLAIDAITGIAILPEHDVVVID
EAHELVDRVTNVATAELAASTISAAARRCAKLVEEQDADRLEAAGEGWAALLEELRPERW
EALPPGAAPALAAVRDAAWSLRTAIGPSRPGMALSDPEAAAARNTALASVEEVHDSAVRV
LSAFDEPDPAKRHDVVWLAADDNRGSIRRVVRMAPLSVGGLLRSRLFAESTVVLTSATLT
VGGSFDGLAVNWGLPAESSVVIDPATATGSEAPSDAGTIKWNALDVGSPFDHARAGIIYI
AKHLPPPGRDGLSPTYLDEIAELVEAAGGRTLGLFSSMRAAKAASEAMRDRLDSPILCQG
DDSTGALVRAFAGDEPTSLFGTLSLWQGVDVPGPSLSLVILDRIPFPRPDDPLLVARQKA
VESRGGNGFLSVAANHAALLLAQGVGRLLRSVDDKGVVAVLDPRLATARYAGYLRASLPP
FWETSDPEVVRKALGRIRDSRP
>TMS52830.1 ATP-dependent DNA helicase [Mycobacterium sp. DBP42]
MTTKSKPSREVANVVTNLLKIAVKGLGGAGRPGQVEMAEAVAHAFESGEHLAVQAGTGTG
KSLAYLVPSIARALQTEQPVVVSTATIALQRQLVDRDLPRLVNSLADALPRKPTFALLKG
RGNYLCLNKIHNGAAEEPADRPQDELFSPMALSAMGRDVKRLTEWSSDTETGDRDELTPG
VPDRSWSQVSVSARECIGVSRCQFGTDCFAERAREKAGAADVVVTNHALLAIDALSDFSV
LPEYELLVVDEAHELADRVTGVATAELSATSMAVAHRRMARLVDDELAQRFEAAIATLSS
LLHELDAGRIDVLGEELGTYLTALRDAANAARTAIDTTPSDPQAASARTEAVTALSDVSD
TATRILTSFVPPIPDRVDVVWVAREESANATRVILRVAPMSVSGLLRTRLFANTTAVLTS
ATLTLGGNFDAMARNWGLGGFADAGEPAKPAGAGAPARPGWRGLDVGSPFDHAKSAILYV
AKHLPPPGRDGTDTRTLDEIEGLITAAGGRTLGLFSSMRAAKAAAEVMRDRLSTPVLCQG
EDTTSALVQQFSDDPETSLFGTLSLWQGVDVPGPSLSLVLIDRIPFPRPDDPLLTARQRA
ISAHGGNGFMAIAANHAALLLAQGTGRLLRHTDDRGVIAVLDSRLATARYGGYLRSSLPP
FWSTTDPDRVRQSLKRLRGAS
>SSD84898.1 ATP-dependent DNA helicase DinG [Klebsiella quasipneumoniae]
MALTAALKAQIAAWYKALQEQIPDFIPRPPQRQMIADVAKTLAGDEGRHLAIEAPTGVGK
TLSYLIPGIAIAREEQKTLVVSTANVALQDQIYSKDLPLLRKIIPDLRFTAAFGRGRYVC
PRNLAALASTEPTQQDLLAFLDDDLTPNNQAEQKLCATLKQDLDSYRWDGLRDHTDKAID
DGLWSRLSTDKASCLNRNCHYYRECPFFVARREIQEAEVVVANHALVMAAMESEAVLPEP
KNLLLVLDEGHHLPDVARDALEMSAEITAPWFRLQLDLFCKLVATCMEQFRPKTTPPLAN
PERLAGHCEELFELIASLNNILNLYMPAGQEAEHRFPMGELPQEVMEICQRLAKLTETLR
GLAELFLNDLSEKTGSHDVVRLHRVLLQMNRALGMFESQSKLWRLASLAQSSGAPVTKWA
TRVVRDGQIHVWFHCVGIRVSDQLERLLWRSVPHIVVTSATLRSLNSFSRLQEMSGLKEK
AGDRFVALDSPFNHVEQGKIIIPQMRYEPLMDNEEQHIAEMAAYFRQQVESKKHLGMLVL
FASGRAMNRFLEHVTDLRLMLLVQGDQPRYRLVELHRKRVESGERSVLVGLQSFAEGLDL
KGDLLSQVHIHKIAFPPIDSPVVITEGEWLKSLNRYPFEVQSLPSASFNLIQQVGRLIRS
HHCWGEVVIYDKRLLTKNYGARLLNALPVFPIEQPGVPEVIVKRKAKQTAKQTGRKRR
>VTM86363.1 Probable ATP-dependent helicase dinG homolog [Raoultella ornithinolytica]
MIDDFAADGQLASAIPGFKPREPQRQMAVAVAHAIKEARPLVVEAGTGTGKTYAYLAPAL
RANKKVIISTGSKALQDQLYSRDLPTVAKALNFTGRLALLKGRSNYLCLERLEQQTLAGG
DLPVQTLSDVILLRSWSNQTIDGDISTCVSVAEDSQAWPLVTSTNDNCLGSDCPLYKDCF
VVKARKKAMDADVVVVNHHLFLADMVVKESGFAELIPEAEVMIFDEAHQLPDIASQYFGQ
SLSSRQLLDLAKDITIAYRTELKDTQQLQKCADRLAQSAQDFRLQLGEPGYRGNLRDLLA
DSNIQRALLLLDDALELCYDVAKLSLGRSALLDAAFERATIYRARLKRLKEINQPGFSYW
YECTSRHFTLALTPLTVAEKFKEVMAQKAGSWIFTSATLSVNDDLRHFTARLGIEEAESL
LLPSPFDYAHQTLLCVPRNLPLPNQPGAARHLAAMLKPLIEANDGRCFMLCTSHAMMRDL
AEQFRATMTLPVLLQGETSKGQLLQQFVSAGNALLVATSSFWEGVDVRGDALSLVIIDKL
PFTSPDDPLLKARMEDCRLRGGDPFDEVQLPDAVITLKQGVGRLIRDIDDRGVLVICDNR
LVMRPYGAVFLASLPPAPRTRDIRRAVRFLAVPPAR
>TKV40179.1 ATP-dependent helicase [Mycobacteroides abscessus subsp. bolletii]
MATAVEHSLHSGEHLVVQAGTGTGKSLAYLVPALAHAIEQSSPVVVSTATIALQRQLVDR
DLPRLAEALAPSLARKPRFAILKGRGNYLCLNKLHNGAASDQEVPDTLFEPFAASALGRD
VQRLNDWAESTKTGDRDELKPGVPDRSWSQVSVSARECLGATRCPFGTECFAELARLEAG
QSDVVVTNHALLAIDAIADINILPEHDAVIVDEAHDLVDRVTSVATQELSAVGLTVTIRR
IGRLVSPETASRFEASSATFSSLIRDSRPGTIDRADEETVTYLTALRDAAAAARTEIPTG
QSTDPATASARTEAVAALDDIVDAASLALACWAEPDITARPNVVWLDHEDNRGSIRPVLR
IAPLSVAGLLRTRLFGQRTVVLTSATLALGGRFDAMAASWGLPAREPAADSPTEIKATWH
GIDVGSPFQHEKSAILYLARHLPAPGRDGVGAATLDEIETLVRAAGGRTLGLFSSMRAAK
EASEVMRGRLETPVLCQGDDATSILVEQFSADPQTSLFGTLSLWQGVDVPGPSLSLVIID
RIPFPRPDDPLRAARQRAISSRGGNGFMAVAGTQAALLLAQGTGRLLRSAHDRGVVAVLD
SRMSTAGYGGFLRASLPPFWSTHDLAVVTAALQRLRNQHDATYAGGGSPTRG
>TKV12665.1 ATP-dependent DNA helicase [Citrobacter sp. wls619]
MTDDFAADGQLAKAIPGFKPREPQRQMAIAVSHAIEKSQPLVVEAGTGTGKTYAYLAPAL
RAGKKVIVSTGSKALQDQLYSRDLPTVANALKFTGKLALLKGRSNYLCLERLEQQALAGG
DLPVQTLSDVILLRSWSNQTLDGDISTCVSVAEDSQAWPLVTSTNDNCLGSDCPLYKECF
VVKARKKAMDADVVVVNHHLFLADMVVKESGFGELIPEADVMIFDEAHQLPDIASQYFGQ
SLSSRQLLDLAKDITIAYRTELKDTQQLQKCADRLAQSAQDFRLQLGEPGYRGNLRELLA
DQRVQRAFLLLDDTLELCYDVAKLSLGRSALLDAAFERATLYRARLKRLKEINQPGFSYW
YECTSRHFTLALTPLTVADKFKEVMEQKPGCWIFTSATLSVNDDLHHFTARLGIDEAESM
LLPSPFDYTRQALLCVPRNLPQTNQPGAARQLASMLRPIIEANNGRCFMLCTSHAMMRDL
AEQFRATMTLPVLLQGETSKGQLLQQFVSAGNALLVATSSFWEGVDVRGDTLSLVIIDKL
PFTSPDDPLLKARMEDCRLRGGDPFEEVQLPDAVITLKQGVGRLIRDADDRGVLVICDNR
LVMRPYGATFLASLPPAPRTRDIARAVRFLAIPSAE
>TKV06114.1 ATP-dependent DNA helicase DinG [Citrobacter sp. wls619]
MALTAALKAQIAAWYKALQEQIPDFIPRAPQRQMIADVAKTLAGEEGRHLAIEAPTGVGK
TLSYLIPGIAIAREEQKTLVVSTANVALQDQIYSKDLPLLRKIIPDLRFTAAFGRGRYVC
PRNLAALASTEPNQQDLLAFLDDDLTPNNQEEQKRCARLKGDLDSYKWDGLRDHTDIAID
DGLWQRLSTDKASCLNRNCHYYRECPFFVARREIQEAEVVVANHALVMAAMESEAVLPEP
KNLLLVLDEGHHLPDVARDALEMSAEISAPWYRLQLDLFCKLVATCMEQFRPKTTPPLAN
AERLNGHCEELYELIASLNNILNLYMPATQEAEHRFAMGELPDEVMEICQRLAKLTEMLR
GLAELFLNDLSEKTGTHDIVRLHRVILQMNRALGMFEAQSKLWRLASLAQSSGAPVSKWA
TREVRDGQIHVWFHCVGIRVSDQLERLLWRSVPHIIVTSATLRSLNSFSRLQEMSGLKEK
AGDRFVALDSPFNHVEQGKIVIPKMRYEPLMENEEQHIAEMAAYFREQLESKKHQGMLVL
FASGRAMQRFLEHVTDLRLLLLVQGDQPRYRLVELHRKRVENGERSVLVGLQSFAEGLDL
KGELLTQVHIHKIAFPPIDSPVVLTEGEWLKSLNRYPFEVQSLPAASFNLIQQVGRLIRS
HGCWGEVVIYDKRLLTKNYGKRLLNALPIFPIEQPAVPDVIVKPKEKAKPTRRRRR
>QCO28768.1 ATP-dependent helicase [Mycobacteroides abscessus subsp. massiliense]
MATAVEHSLHSGEHLVVQAGTGTGKSLAYLVPALAHAIEQSSPVVVSTATIALQRQLVDR
DLPRLAEALAPSLARKPRFAILKGRGNYLCLNKLHNGAASDQEVPDTLFEPFAASALGRD
VQRLNDWAESTKTGDRDELKPGVPDRSWSQVSVSARECLGATRCPFGTECFAELARLEAG
QSDVVVTNHALLAIDAIADINILPEHDAVIVDEAHDLVDRVTSVATQELSAVGLTVTIRR
IGRLVSPETASRFEASSATFSSLIHDSRPGTIDRADEETVTYLTALRDAAAAARTEIPTG
QSTDPATASARTEAVAALDDIVDAASLALACWAEPDITARPNVVWLDHEDNRGSIRPVLR
IAPLSVAGLLRTRLFGQRTVVLTSATLALGGRFDAMAASWGLPAREPAADSPTEIKATWH
GIDVGSPFQHEKSAILYLARHLPAPGRDGVGAATLDEIETLVRAAGGRTLGLFSSMRAAK
EASEVMRGRLETPVLCQGDDATSILVEQFSADPQTSLFGTLSLWQGVDVPGPSLSLVIID
RIPFPRPDDPLRAARQRAISSRGGNGFMAVAGTQAALLLAQGTGRLLRSAHDRGVVAVLD
SRMSTAGYGGFLRASLPPFWSTHDLAVVTAALQRLRNQHDATYAGGGSPTRG
>TKD39361.1 ATP-dependent DNA helicase DinG [Azotobacter chroococcum]
MLSAELKSQIQGAYSRFLEAKGLKPRYGQRLMIAEVARVLGAIVTDDEGRRQGEPAVVAV
EAGTGTGKTVAYSLAAIPAAKAAGKRLVIATATVALQEQIVNKDLPDLMRNSGLSFSFAL
AKGRGRYLCLSRLDLLLQEGQAQSATAQLFEEEGFRIDVDEASQKLFTQMIEKLAGNRWD
GDRDAWPQAIEDDTWSRLTTDHSQCTGRHCPNFQQCAFYRAREGMTKVDVIVTNHDMVLA
DLALGGGAVLPDPRETLYVFDEGHHLPDKAIGHFAHFTRLRSTADWLGQVEKNLTRLLAQ
HPLPGELGRLIEGVPELARELRTQQQFMFAACEQLADFRAGEDMDGRERPRHRFVGGVVP
EHLRELGLELKKGFSRLMELFTRLTELLKEAMDGEPGTGLASHQAEEWYPLFGSLLARAE
GNWQLWTAFTAEDPEDSPPMARWLTLAEGGALHDIEVDASPILAAETLRRHLWSIAHGAL
VTSATLTALNSFDRFRMRAGLPKSAVSAVVPSPFAHAEAGLLRVPDLKADPRDVAAHTAA
IVRELPQLVAGARGSLVLFSSRRQMQDVFDGLERDWRRRVLIQGNLSKQETLNRHKARVD
GGEPSVLFGLASFAEGVDLPGAYCEHVVIAKIPFAVPDDPVEAALAEWIEARGGNPFMEI
AVPDASLRLVQACGRLLRTEEDRGTITLLDRRVVTQRYGKAILDALPPFRREIG
>TJZ75285.1 ATP-dependent DNA helicase [Raoultella planticola]
MIDDFAADGQLASAIPGFKPREPQRQMAVAVTHAIKEARPLVVEAGTGTGKTYAYLAPAL
RANKKVIISTGSKALQDQLYSRDLPTVAKALNFTGRLALLKGRSNYLCLERLEQQTLAGG
DLPVQTLSDVILLRSWSNQTIDGDISTCVSVAEDSQAWPLVTSTNDNCLGSDCPLYKDCF
VVKARKKAMDADVVVVNHHLFLADMVVKESGFAELIPEAEVMIFDEAHQLPDIASQYFGQ
SLSSRQLLDLAKDITIAYRTELKDTQQLQKCADRLAQSAQDFRLQLGEPGYRGNLRDLLA
DSNIQRALLLLDDALELCYDVAKLSLGRSALLDAAFERATIYRARLKRLKEINQPGFSYW
YECTSRHFTLALTPLTVAEKFKEVMAQKPGSWIFTSATLSVNDDLRHFTARLGIEEAESL
LLPSPFDYAHQTLLCVPRNLPLPNQPGAARHLAAMLKPLIEANDGRCFMLCTSHAMMRDL
AEQFRATMTLPVLLQGETSKGQLLQQFVSAGNALLVATSSFWEGVDVRGDALSLVIIDKL
PFTSPDDPLLKARMEDCRLRGGDPFDEVQLPDAVITLKQGVGRLIRDIDDRGVLVICDNR
LVMRPYGAVFLASLPPAPRTRDIRRAVRFLAVPPAR
>TJZ64850.1 ATP-dependent DNA helicase DinG [Raoultella planticola]
MALTAALKAQIAAWYKALQEQIPDFIPRPPQRQMIADVAKTLAGEEGRHLAIEAPTGVGK
TLSYLIPGIAIAREQQKTLVVSTANVALQDQIYSKDLPLLRKIIPDLRFTAAFGRGRYVC
PRNLTALASTEPTQQDLLAFLDDDLTPNNQAEQKLCATLKTDLDSYRWDGLRDHTDKPVD
DALWSRLSTDKASCLNRNCHYYRECPFFVARREIQEAEVVVANHALVMAAMESEAVLPEP
KNLLLVLDEGHHLPDVARDSLEMSAEMTAPWYRLQLDLFSKLVATCMEQFRPKTTPPLAN
PERLSGHCEELYELIASLNAILNLYMPAGQEAEHRFPMGELPQEVMDICQRLAKLTEMLR
GLAELFLNDLGEKTGSHDVVRLHRVLLQMNRALGMFESQSKLWRLASLAQSSGAPVTKWV
TRDMRDGQTHIWFHCVGIRVSDQLERLLWRSVPHIVVTSATLRSLNSFSRLQEMSGLKEK
AGDRFVALDSPFNHVEQGKIVIPQMHYEPLIDNEEQHIAEMAAYFREQVESKKHLGMLVL
FASGRAMQRFLEHVPDLRLLLLVQGDKPRYRLVELHRKRVEGGERSVLVGLQSFAEGLDL
KGELLSQVHIHKIAFPPIDSPVVITEGEWLKSLNRYPFEVQSLPSASFNLIQQVGRLIRS
HSCWGEVVIYDKRLLTKNYGKRLLNALPVFPIEQPAVPEVIVKTKVKQARRKRR
>THJ46214.1 ATP-dependent DNA helicase DinG [Aeromonas veronii]
MLSTRLKATIRQTYRQISDGLPGFVPRKEQNFLVAEIAKTLTGEYDKQRRILVAEAGTGI
GKSLSYAQGAIPVARLTQKKLVISTATVALQEQLIHKDLPFYHSHSELPFRFMLVKGRQR
YCCEHLLEQAASGAEMANFELDFGSLSKSKPSDSDKDRYQALWQAYTNGKWDGDRDNWPE
PIPDTCWDRIAADRHTCNKALSHHQHCPFHRARNDMESADVLVVNHALLLSDLTMGGGII
LPPPDECIYVLDEAHHLPTIARDHGAASASVKGSRRWLEKLVQSAGKLARTINKESLLDP
QLKLQDALASIQPDLKAVEQWLSVNDRLFGMAPHYRFAEGVLPDPLPMLAENLKESSKKA
LRALDRIQGAIGEALKDGEIRRKEAEPLLAESGFHLQRLESFCALWEMLGRHVPTGKTPL
ARWMAKSDDGDIWLHASPIEVGYLLEEWLWSKCLGAVLVSATLTALSSFSYFRHQVGLKE
HDGTRYLRLRSPFDYQKAELYLPKMEHEPNSPAFTNELISVLPRILAGKEASLVLFSSYR
QMNEVVAGLRAKGLSLLVQGEASRNALLTLHKQKCDGGQASILCGTGSFSEGLDLPGHYL
TNLVITKLPFAVPNSPVEEATAEWVEQRGGNPFLQLTVPEASRKLIQACGRLIRKEADRG
RVTILDRRLLTKRYGKGLLDALPPFTRRIE
>THJ39834.1 ATP-dependent DNA helicase [Aeromonas veronii]
MTIQTLFKPDGPLASHIDGFKARAPQLEMAEAVARAIKSGGRLLVEAGTGTGKTYAYLVP
ALESGKRVVISTGSKNLQEQLFYRDLPTIIGALSYTPPVALLKGRSNYLCIERMNRLLSE
SHLQKPEILNDLVKVKSWSTATDNGDVGDIPGLQENAEILAHVTSTNDNCLGRDCPYYDD
CHLVVARRRAMDAQVVVINHHLFFADMAVKDTGFGELVPEAQVYVFDEAHQLPEIATNYF
GKSVGSRTIQDLAQDIQLAYRAEAHDMAQLGKAADRLAIASQDLRLAFGVDGGRGNTRDM
LRQPLWGQALARLNDAIGLCYEVLKLALGRGEQLDHAFERISELRTRLGEVLAVNQTGFS
YWYDCSRLHFTLNLTPLSVAERFSAEVQRPEVAWVFTSATLTVDMRFDHFKAELGLAGSA
ELILDSPFDYAEQARLCVPRYLPEPNAFGRGEQLANLMIPLINKTPGGCFFLCTSHQVMR
QVAEVLRREIGRTVLLQGEDNKQRLLKEFVENGRAVLVATSSFWEGIDVRGAALSCVIID
KLPFASPDDPLLKARVDDCKLKGGDPFAELQLPKAVIALKQGVGRLIRDRNDHGVLVICD
PRMVNKPYGATFIKSLPAIPRTRELGTLGSFFDRGE
>VGI45348.1 ATP-dependent DNA helicase DinG [Klebsiella pneumoniae]
MALTAALKAQIAAWYKALQEQIPDFIPRPPQRQMIADVAKTLAGEEGRHLAIEAPTGVGK
TLSYLIPGIAIAREEQKTLVVSTANVALQDQIYSKDLPLLRKIIPDLRFTAAFGRGRYVC
PRNLTALASTEPSQQDLLAFLDDDLTPNNQAEQKLCATLKQDLDSYRWDGLRDHTDKAID
DGLWSRLSTDKASCLNRNCHYYRECPFFVARREIQEAEVVVANHALVMAAMESEAVLPEP
KNLLLVLDEGHHLPDVARDALEMSAEITAPWFRLQLDLFCKLVATCMEQFRPKTTPPLAN
PERLTAHCEELFELIASLNNILNLYMPAGQEAEHRFPMGELPQEVMEICQRLAKLTELLR
GLAELFLNDLSEKTGSHDVVRLHRVLLQMNRALGMFESQSKLWRLASLAQSSGAPVTKWA
TRVVRDGQIHVWFHCVGIRVSDQLERLLWRSVPHIVVTSATLRSLNSFSRLQEMSGLKEK
AGDRFVALDSPFNHVEQGKIIIPQMRYEPLMDNEEQHIAEMAAYFRQQVESKKHLGMLVL
FASGRAMNRFLEYVTDLRLMLLVQGDQPRYRLVELHRKRVESGERSVLVGLQSFAEGLDL
KGDLLSQVHIHKIAFPPIDSPVVITEGEWLKSLNRYPFEVQSLPSASFNLIQQVGRLIRS
HNCWGEVVIYDKRLLTKNYGARLLNALPVFPIEQPGVPEVIVKRKAKQTAKQTGRKRR
>TEA03655.1 putative ATP-dependent helicase DinG [Mycobacteroides salmoniphilum]
MATAVEHSLHSGEHLVVQAGTGTGKSLAYLVPALAHAIEESSPVVVSTATIALQRQLVDR
DLPRLAEALTPSLSRKPTFAILKGRGNYLCLNKLHNGAASDQEAPDTLFEPFAASALGRD
VQRLNDWADTTKTGDRDELKPGVPDRSWSQVSVSARECLGATRCPFGTECFAELARLDAG
QSDVVVTNHALLAIDAIADINILPEHDAVIVDEAHDLVDRVTSVATQELSAVGLTVTIRR
IGRLVSPETASRFEASSATFSSLIHDSRPGTIDRADEETVTYLTALRDAAAAARTEIPTG
QSTDPGTAAARTEAVAALDDIVDAASLALACWGEPDITARPNVVWLDHEDNRGSVRPVLR
VAPLSVAGLLRTRLFGQRTVILTSATLALGGKFDTMAASWGLPAREPSADSGTEAKTTWH
GIDVGSPFQHEKSAILYLARHLPAPGRDGVGAATLDEIETLIRAAGGRTLGLFSSMRAAK
EASEEMRTRLDTPVLCQGDDATSVLVEQFSAAPETSLFGTLSLWQGVDVPGPSLSLVLID
RIPFPRPDDPLRAARQRAISARGGNGFMAVAGTQAALLLAQGTGRLLRSAQDRGVVAVLD
SRMATAGYGGFLRSSLPPFWSTHDLSVVTAALQRLVTKHTATYAGGGSRTRE
>TDV74386.1 ATP-dependent DNA helicase DinG [Rhodococcus sp. LP_11_YM]
MADQLPNVPELLQTAVRSLGGAERTSQLTMASAVAHSIDTGEHLAVQAGTGTGKSLAYLV
PSLRHAVESGRTVVVSTATIALQRQLVDRDLPRLADALKKPLGRRAEFAILKGRNNYLCM
NKIHTGASEQPPEDELFDPFTVSRLGREVVRLTEWSSDTETGDRDELVPGVSDQAWRQVS
VTSRECIGKNQCPVGEDCFAERARVEASKADVVVTNHALLAIDAITGIQILPDHDVVVID
EAHELVDRVTGVATADLTASSISAAARRCGKIAEEQDADRLEAAGEGWAGLLEELRPGRW
EGLPDGAAPALAAIRDAAWSLRTAIGPAKPGMAAADPEAAAARNAALSSVDDVHDSAVRI
LTAFDEPDPAKRKDVVWLSSDEFRGSVRRSVRMAPLSVGGLLRSRLFAESTVVLTSATLT
VGGSFDGLAVNWGLPAESSVRPDSGTAIGTEAPSDASAFRWNSLDVGSPFDHAKAGIIYI
ARHLPTPGRDGLSPVYLDEIAELVEAAGGRTLGLFSSMRAAKAASEAMRERLDTPILCQG
DDATGTLVKAFAKDEPTSLFGTLSLWQGVDVPGPSLSLVILDRIPFPRPDDPLLMARQQA
IESHGGNGFLSVSANHAALLLAQGVGRLLRSTDDKGVVAVLDPRLATARYAGYLRASLPP
FWETTNPEVVRKALTRIRDSRP
>TDU51231.1 ATP-dependent DNA helicase DinG [Rhodococcus opacus]
MPENLPNVPELLRTAVRSLGGAERSNQLTMASAVAHSIDTGEHLAVQAGTGTGKSLAYLV
PSVRHAVQSGKTVIVSTATIALQRQLIDRDMPRLADALEGSLGRRPHFAILKGRNNYLCM
NKIHTGSAEEPPTDELFDPFAVSRLGREVQRLTEWSSDTETGDRDDLAPGVSDKAWRQVS
VTARECLGKSRCPVGEDCFAERARAEASQVDVVVTNHALLAIDAITGIAILPEHDVVVID
EAHELVDRVTNVATAELAASTISAAARRCAKLVEEQDADRLEAAGEGWAALLEELRPERW
EALPPGAAPALAAVRDAAWSLRTAIGPSRPGMALSDPEAAAARNTALASVEEVHDSAVRV
LSAFDEPDPAKRHDVVWLAADDNRGSIRRVVRMAPLSVGGLLRSRLFAESTVVLTSATLT
VGGSFDGLAVNWGLPAESSVVIDPAMATGSEAPSDSGTLKWNALDVGSPFDHARAGIIYI
AKQLPPPGRDGLSPTYLDEIAELVEAAGGRTLGLFSSMRAAKAASEAMRDRLDTPILCQG
DDSTGALVRAFAGDEPTSLFGTLSLWQGVDVPGPSLSLVILDRIPFPRPDDPLLVARQKA
VESRGGNGFLSVAANHAALLLAQGVGRLLRSVDDKGVVAVLDPRLATARYAGYLRASLPP
FWETSDPEVVRKALGRIRDSRP
>TDL07957.1 ATP-dependent DNA helicase [Mycobacterium paragordonae]
MSESVPELLAIAVAALGGSERPGQVDMATEVARAFDTGEHLVVQAGTGTGKSLAYLVPSI
VRAVEDDAPVVVSTATIALQRQLVDRDLPRLADSLAGALPRRPTFALLKGRRNYLCLNKI
HNGSAADDTDDRPQEELFNPMAVTALGRDVQRLTEWSAETETGDRDDLKPGVQDRSWSQV
SVSARECIGVARCSFGSECFSERARARAGTADVVVTNHALLAIDAVSDSAVLPEHSLLVV
DEAHELADRVTSVATAELTSAALGVAARRLGRLVGPELVDRLEAASATFSSAIHDAQPGR
IDHLDDELATYLAALRDAANAARSAIESTSDARAAAARAEAASALIEISDTAARILDSFG
PAIPDRTDIVWLDHEENRGSPRAVLRVAPLSVAELLASKVFSRATTVLTSATLTVGGAFD
AMAQAWGLTGAEAAWRGVDVGSPFSHAKSGILYVAAHLPPPGREGTGTAEQLTEIAELVT
AAGGRTLGLFSSMRAARAAAEAMRERLFTPVLCQGDDSTSALVEQFADDPETSLFGTLSL
WQGVDVPGPSLSLVLIDRIPFPRPDDPLLSARQRAVAARGGNGFMAVAASHAALLLAQGS
GRLLRRVSDRGVVAVLDSRMVTARYGDYLRASLPPFWQTTNTEQVRAALRRLRDSPPLAR
ADAKSHDSS
>VFT16149.1 DNA helicase [Pseudomonas aeruginosa]
MTEQGGEALYQVAVRALCEFSAKRGDLDLRFTPSPSALEGIAGHTLVTSRRPAHYQREVA
LDGRYRHLQVRGRADGYDPQANCLEEIKTHRGDLALQPANHRHLHWAQAKVYGWLLCAER
KLEEVELALVYLEVGSQKETRFVERVRADELRLFFESQCQAFLAWAEQELAHRQRRDREL
AALRFPHAEFRHGQRQLAEAVYKAASAGCCLMAQAPTGIGKTIGTLFPQLKAMPGQRLDR
LFFLAAKTPGRALALHALRSLEGETGGLPVRVLELVARDKACEHPDKACHGESCPLAQGF
YERLPAARAAAVEARWLDQARLREVALAHRVCPYYLGQELARWCDLAVGDYNYYFDLGAM
LHGLAQVNQWRVAVLVDEAHNLVERGRRMYSAELDQGDFLGVRKTAPEALRKPLERIQRA
WNELGKTQADDYQAYDEPPQKLLLALQNAVAAINDLLAEQPQALEPALQEFYFAILQFGR
LAELFGEHSLFDIEKRPGRNGRSLARLCLRNVVPAAFLAERFAASRSTVLFSATLGPRDY
YADLLGLPAGTPWLEVDSPFSAEQLEVHIQRRVSTRYAQRQASLAPIAAILGEQFRQRPG
NYLAFFSSFDYLQQALDVFRQAYPWVPCWSQTRRMDEAERRAFLERFVAGGEGIGFAVLG
GAFGEGIDLPGERLIGAFIATLGLPQVNPVNEQIRLRMQRLFGDGYDYTYLYPGLQKVVQ
AAGRVIRSRSDRGVVHLIDDRFAQARVRRLLPGWWQLR
>VFT64382.1 ATP-dependent DNA helicase DinG [Pseudomonas aeruginosa]
MLSAELKSQIQGAYTRFLEAKELKPRYGQRLMIAEVAKALGAIKEDEEGHREGEPAVVAV
EAGTGTGKTVAYSLAAIACAKASGKRLVIATATVALQEQIVHKDLPDLLRNSGLAFSFAL
AKGRGRYLCLSKLDVLLQEGQAQSATAQLFADDGFNIDVDETSSKLFNQMIERLAGNRWD
GDRDSWPEAIDDAHWAQLTTDHSQCTNRHCPNFQQCAFYKAREGMTKVDVIVTNHDLVLA
DLALGGGAILPDPRETLYVFDEGHHLPDKAIGHFAHFTRLRATADWLEQIAKNLTKLLAQ
HPLPGDLGRLIEQVPELAREIKTQQQFMFTACEEIGDFRAGEDMEGRERPRHRFVGGVVP
EHIREMGVELKKGFSKLTDLFTRLTDILKEAMDGEGAGGIASHQAEEWYPLFGSLLARAQ
GNWELWTAFTCEDPQDSPPMARWLTLAESGSFYDIEANASPILAAETLRRNLWNVAYGVL
VTSATLTALGTFDRYRMRAGLPRNAVTAVVPSPFHHAEAGVLRVPDLKADPRNAAEHTAA
IIRELPELVKGARGSLVLFSSRKQMQEVFDGLDRDWRKRVFIQGNLSKQETLNKHKSRVD
DGEDSVLFGLASFAEGVDLPGAYCEHVVIAKIPFAVPDDPVEAALAEWIEARGGNPFMEI
AVPDASLRLVQACGRLLRTEQDRGTITLLDRRVVTQRYGKAILNALPPFRREIA
>TCP07201.1 ATP-dependent DNA helicase DinG [Schlegelella thermodepolymerans]
MTDRHPDDGPLVQAVLDAFSADGALAQADPHYRERAAQTELACAIARAVEARRPIVAEAG
TGVGKTYAYLVPALLADGRVLVSTATKSLQDQLFLRDLPHVRDALQMPVQLALLKGRGSY
LCLHRLQQARQSATLPDRFAVRALARIEEWAQSTRSGDLAELEGLDDRSPVIPLVTSSRD
NCLGSDCPSYRSCHVMKARREALAADVVVVNHHLFFADLALRETGMAELLPSVDVVIFDE
AHQLTEAGVSFLGTTLGTAQVIDFGRDMLAAGLQHARGLRSWSELAAACEKAARDLRLAA
AGPLRDVRGTLKLRWQDRAGRAEFVQALCALNEQLRTAAEALEAVAEVAPDFPRLQERAA
ELASRTRLFLKEGDPGVVRWIDISAQQARLVESPLDIRAAMREQLEASPKAWIFTSATLG
DDERLSWFTEPAGLDDAQTLRVGSPFDYPAHARVYVPRQFPKPNESAHPGAVAALAAKLA
AAAGGRTFVLTTTLRALQQIGEALRERFEAEGLPIEVLVQGAAPKRQLMQRFLERHGAAV
SLATSGWPGPASLPAAGQGAVLVGSQTFWEGIDVPGEALQCVVIDKLPFPPPNDPLVEAR
VRRLESEGRNAFNEYFVAEAAVALKQGAGRLIRTESDRGLLVVCDPRMAVMGYGRRLLAA
LPPMRRVATEEEALSWLRQLREEGAGT
>RYD15076.1 ATP-dependent DNA helicase [Xanthomonadaceae bacterium]
MAAAVEEAIAERQVLVAEAGTGTGKTYAYLVPALMSGKRVIISTGTKTLQDQLFHRDLPQ
VRQVLGARLAAALLKGRANYLCLHRLEQAHKEGRHASREQAADLQAIHAWSRRTQSGDRA
ELAAIAEDSPLWPRVTSTTDNCLGSDCPMYAECFVVKARRAAQEADLVIVNHHLLFADLA
IKQEGFGEILPGAHAFILDEAHQIPELAGQFFSVTLSARQLTELAADVQAECAGVSGALA
LLQPLVDALNAAVRRLRLALDRFPAKAAFVVAENDADVRQELTGLRDALGALAQALDTHA
ERSRGLAGVAERAGEQGARLEQLVDGDARDAVHWYELGAHGFSFHATPLDISRPLRELRA
QSRASWIFTSATLSVAGRFTHFSRQLGLEDPVELALESPFDYARQALAYLPKGLPEPSAP
DYVERVVDAVVPVLEASHGRAFLLFTSHRALRRAAELLPARVPFPLFVQGSAPRNRLLDA
FRTSGNGVLLGAASFWEGVDVVGEALSLVVIDKLPFAAPDDPVLVARLDALREAGANPFA
DWQVPNAVIALKQGAGRLIRDVHDRGVLMLCDPRLTGRGYGRLFLASLPPLPRTHDAAVV
RTFFDVPASPCDA
>GCE37250.1 DinG family ATP-dependent helicase YoaA [Rhodococcus wratislaviensis]
MPENLPNVPELLRTAVRSLGGAERSNQLTMASAVAHSIDTGEHLAVQAGTGTGKSLAYLV
PSVRHAVQSGKTVIVSTATIALQRQLIDRDMPRLADALQGSLGRRPHFAILKGRNNYLCM
NKIHTGTAEEPPADELFDPFAVSRLGREVQRLTEWSSDTETGDRDDLAPGVSDKAWRQVS
VTARECLGKSRCPVGEDCFAERARAEASQVDVVVTNHALLAINAITGIAILPEHDVVVID
EAHELVDRVTNVATAELAASTISAAARRCAKLVEEQDADRLEAAGEGWAALLEELRPERW
EALPPGAAPALAAVRDAAWALRTAIGPSRPGMALSDPEAAAARNTALASVEEVHDSAVRV
LSAFDEPDPAKRHDVVWLAADDNRGSIRRVVRMAPLSVGGLLRSRLFAESTVVLTSATLT
VGGSFDGLAVNWGLPAESSVVIDPAMATGSEAPSDAGTFKWNALDVGSPFDHARAGIIYI
AKQLPPPGRDGLSPAYLDEIAELVEAAGGRTLGLFSSMRAAKAASEAMRDRLDTPILCQG
DDSTGALVRAFAGDEPTSLFGTLSLWQGVDVPGPSLSLVILDRIPFPRPDDPLLVARQKA
VESRGGNGFLSVAANHAALLLAQGVGRLLRSVDDKGVVAVLDPRLATARYAGYLRASLPP
FWETSDPEVVRKALGRIRDSRP
>RXK77124.1 ATP-dependent DNA helicase [Klebsiella pneumoniae]
MIDDFAADGQLAKAIPGFKPREPQRQMAVAVSEAIEASRPLVVEAGTGTGKTYAYLAPAL
RAKKKVIISTGSKALQDQLYSRDLPTVAKALKFTGKLALLKGRSNYLCLERLEQQALAGG
DLPVQTLSDVILLRSWSNQTQDGDISTCASVAEDSQAWPLVTSTNDNCLGSDCPLYKDCF
VVKARKKAMDADVVVVNHHLFLADMVVKESGFAELIPEAEVMIFDEAHQLPDIASQYFGQ
SLSSRQLLDLAKDITIAYRTELKDTQQLQKCADRLAQSAQDFRLQLGDPGYRGNLRELLA
DSHIQRALLLLDDALELCYDVAKLSLGRSALLDAAFERATLYRRRLKRLKEINQPGYSYW
YECTSRHFTLALTPLTVAEKFKEVMAQKSGSWIFTSATLSVNDDLHHFTARLGIDEAQTL
LLPSPFDYQHQALLCVPRNLPLPNQPGAARHLAAMLKPLIEANDGRCFMLCTSHAMMRDL
AEQFRATMTLPVLLQGETSKGQLLQQFVSAGNALLVATSSFWEGVDVRGDALSLVIIDKL
PFTSPDDPLLKARMEDCRLRGGDPFDEVQLPDAVITLKQGVGRLIRDIDDRGVLVICDNR
LVMRPYGAVFLASLPPAPRTRDIRRAVRFLAVPPAR
>RXK65176.1 ATP-dependent DNA helicase DinG [Klebsiella pneumoniae]
MSKTKPTTSDIIAQAYQSFLDKKGVSARAGQKRMMNLCYGLVNGIEVDSNGERTGNPAVC
VIEAGTGTGKTLGYSIPLIPLAKAKGKTLILSTATVALQEQIVYKDLPDIRASAGLDFTF
SMAKGRGRYFCKLRANRQSDKEMNLFGQENENIKTLRDEFDNDLWNGDRDTYPVEVRDDI
WQKVNAVGGQCASHHCPYYKSCPFFAARKELGKVDVIIANHDIVLSDLSLGGGVVLPEPK
QSIYVFDEGHHLTSKAISHFSSSCSIDATQKWIDEIFDMVIPLVDNYDEEMERLVTNLHA
QVSKLKKELLETKDFLLRTLPFKSEYDNRETCIFPSGETPKEVINYAKSVGRILNDMKST
NSKMAKIIDDQSKSTPETGEHKMIVGELENRLDSLVTAWSNFVNVKYRDKNGIPFARWVE
VNREKKNEVIINSSPVHAGDMLMKDVWKVVHSAIITSATIRTLGKFDAYLDQAGLPPETP
TLLAQSPFNYEENGVLFIPKMRFSPKDVDGHTHEVGAVLPKLVGRLKGCLVLFASKRQMT
DVFAMMPDTLKDSILMQTTLPKSEIVARHKLRIDRGEASVIFGMASFSEGVDLPGDYCNN
VIITKLPFTVPTDPVSLTLAEWMDSVGRNTFEEISVPDACIKLIQSVGRLIRTESDTGAV
TILDNRLVTKKYGKGILDSLPPFRRVIR
>RUR32458.1 ATP-dependent DNA helicase DinG [Halomonas andesensis]
MLDNALKSDIQDAYRRVVEKLELTPRYGQRLMIAEIARTLGGIEQDGEGKRTNDNHVCVL
EAGTGTGKTLAYLIAALPIAKAQGKRLIVSTATVALQEQVLNQDLPSLASHSGIAFRYAL
AKGRGRYVCVARLDQALEGSEPNPTLSLFEQSLQAHSSDFSLLATDMAEAYGKGEWEGDR
DTWSASIDDGHWRQLTVDHRQCTGRRCGHFGACAFFRSRRELEDADVIVANHDLVLADLA
LGGGAILPDPADCIFIFDEGHHLPDKALSHFAHRFAVHGCLRWLKTLKSSLTDLHQGLAA
QPTIARLLAGLPELLHSLEPALGDVFSMGHQLAGRENGLSDEEASHQQRFEKGQVPEALR
EHAQQLLVMFATLSRSLESISDILRESLDPDKQTGLDRDQADTWLPLIALLHGRSLDAHA
LWQAFSEQDAANAPPSARWITLSRVAGEPEIEFSASPVSAAHTLAKHLWGRCHGAVVTSA
TLTALGRFERIQERAGLANRYRYQALPSPFDYANAILRVPKEATDPSDRDAHESAIVNFV
TQLGDDEAVLVLFSSRAQLRAVEKALPAATKHRVLAQDTLPKRELLERHRAAVDDRNGSI
IFGLASFAEGIDLPGDYLTHVVITRLPFAVPDDPVGATLAEWIESQGGNPFMRISVPDAS
IKLVQACGRLIRKESDRGVITLLDRRVITRRYGQALLDALPPFKREIM
>RUR30879.1 ATP-dependent DNA helicase [Halomonas andesensis]
MSRYRVAVRTLCDFTAREGDLDHRFTPAPSAQEGIEGHVLVASRRGEDYLAELPLSGEHQ
GLRVVGRADGFDPSASRVEEVKTYRGNLDRMAANQRALHWAQVKIYGALLCAERRLERVT
LVLVYLEITSGQETLLTQEASAADLQAFFADQCQRFLAWAEQESAHRQRRDEWLASLTFP
YPDFRAGQRALAEDVYKAASTGRCLLAQAPTGIGKTLGTLFPMLSAMPRQQLDKVAFLTM
KTPGRRLALDALARLSIPISPSPASSSPAVPLRVLELVARQKACEYPGTACQGDACPLAA
GFYDRLPAARQAAVARRWLDRDGLREVALDHQVCPYYLGQELARWADVVVGDVNHWFDSH
ALLHGLAKANDWRVGLLVDEAHNLVERARGMYSAELSQQRLSRLRRRSPAALAKPLARVG
RQWQALTKEVTTDAVASQRYHLLDALPSKLVAALQTLAGAITDYLVEHPDASSVELQELL
FETLAFCRLAERFGDHSLCDLAIYGRGDAVLGLRNIIPADFLASRFKAAHSAVLFSATLT
PFHYYRDLLGLPENSVWREVASPFAARQLDVRIRADISTRFHHREASIVPIVSTLVDQYQ
RQPGHYLAFFSSFAYLEQVMTQFQHAHPDVPTFAQTRGMQEAERDAFLARFTPGGKGIGF
AVLGGAFAEGIDLPGERLIGAFIATLGLPPFNDVNEALKARMNTRFGQGDDYTYQIPGMI
KVVQAAGRVIRTPEDKGVVILMDDRFAQPKVRALLPRWWGLGNHSTS
>RUP30170.1 ATP-dependent DNA helicase [Mycolicibacterium sp.]
MSRKTDPTVSGLLSIAVSALGGAERSGQIEMAEAVGNAFDKGEHLAVQAGTGTGKSLAYL
VPSIAHAIASNQPVVVSTATIALQRQLVDRDLPRLADALAPHLPRRPEFALLKGRGNYLC
LNKVHSGASVEEDLPQEELFNPVAASALGRDVKRLIEWSSDTESGDRDEVVPGVLDRAWS
QVSVGARECIGATRCPYGTDCFAEKARAKAGAVDVIVTNHALLAIDAISEVNVLPEHQLL
VVDEAHELVDRVTSVATGELSATSMAVAHRRAARLVEPELAERLEAAIATLGSAIHDMEP
GRIDVLDDELATYLTVVRDSTDKVKMAIDTAPSDPTAAAARSEAVTALTDLSDTASRIID
SFVPAIPDRYDVVWLDREESRGSVRYILRVAPLSVAGLLRGRLFGEVTAVLTSATLTIGG
RFESMARAWGLSVPEDSTATPPKWKGMDVGSPFSHAKSGILYVAKHLPPPGRDAAPAEQL
DEIYELITAAGGRTLGLFSSMRAAKAAAEIMRERLDTPVLCQGDDSTSTLVRRFTEDAET
SLFGTLSLWQGVDVPGPSLSLVIIDRIPFPRPDDPLLTARQRAIAARGGNGFMAVAASHA
ALLLAQGAGRLLRSVNDRGVIAILDSRMATARYGGFLQSSLPPYWSTTDPARVRSALERL
AASS
>RUE85894.1 ATP-dependent DNA helicase [Pseudomonas aeruginosa]
MTEQGGEALYQVAVRALCEFSAKRGDLDLRFTPSPSALEGIAGHTLVTSRRPAHYQREVA
LDGRYRHLQVRGRADGYDPQANCLEEIKTHRGDLALQPANHRHLHWAQARVYGWLLCAER
KLEEVELALVYLEVGNQKETRFVERVRADELRLFFESQCQAFLAWAEQELAHRQRRDREL
AALRFPHAEFRHGQRQLAEAVYKAASAGCCLMAQAPTGIGKTIGTLFPQLKAMPGQRLDR
LFFLAAKTPGRALALHALRSLEGETGGLPVRVLELVARDKACEHPDKACHGESCPLAQGF
YERLPAARAAAVEARWLDQARLREVALAHRVCPYYLGQELARWCDLAVGDYNYYFDLGAM
LHGLAQVNQWRVAVLVDEAHNLVERGRRMYSAELDQGDFLGVRKTAPEALRKPLERIQRA
WNELAKTQADDYQAYDEPPQKLLLALQNAVAAINDLLAEQPQALEPALQEFYFAILQFGR
LAELFGEHSLFDIEKRPGRNGRSLARLCLRNVVPAAFLAERFAASRSTVLFSATLGPRDY
YADLLGLPAGTPWLEVDSPFSSEQLEVHIQRRVSTRYAQRQASLAPIAAILGEQFRQRPG
NYLAFFSSFDYLQQALDVFRQAYPWVPCWSQTRRMDEAERRAFLERFVAGGEGIGFAVLG
GAFGXGIDLPGERLIGAFIATLGLPQVNPVNEQIRLRMQRLFGDGYDYTYLYPGLQKVVQ
AAGRVIRSRSDRGVVHLIDDRFAQAKVRRLLPGWWQLR
>RTR92936.1 ATP-dependent DNA helicase [Pseudomonas aeruginosa]
MTEQGGEALYQVAVRALCEFSAKRGDLDLRFTPSPSALEGIAGHTLVTSRRPAHYQREVA
LDGRYRHLQVRGRADGYDPQANCLEEIKTHRGDLALQPANHRHLHWAQARVYGWLLCAER
KLEEVELALVYLEVGSQKETRFVERVRADELRLFFESQCQAFLAWAEQELAHRQRRDREL
AALRFPHAEFRHGQRQLAEAVYKAASAGCCLMAQAPTGIGKTIGTLFPQLKAMPGQRLDR
LFFLAAKTPGRALALHALRSLEGETGGLPVRVLELVARDKACEHPDKACHGESCPLAQGF
YERLPAARAAAVEARWLDQARLREVALAHRVCPYYLGQELARWCDLAVGDYNYYFDLGAM
LHGLAQVNQWRVAVLVDEAHNLVERGRRMYSAELDQGDFLGVRKTAPEALRKPLERIQRA
WNELAKTQADDYQAYDEPPQKLLLALQNAVAAINDLLAEQPQALEPALQEFYFAILQFGR
LAELFGEHSLFDIEKRPGRNGRSLARLCLRNVVPAAFLAERFAASRSTVLFSATLGPRDY
YADLLGLPAGTPWLEVDSPFSAEQLEVHIQRRVSTRYAQRQASLAPIAAILGEQFRQRPG
NYLAFFSSFDYLQQALDVFRQAYPWVPCWSQTPRMDEAERRVFLERFVAGGEGIGFAVLG
GAFGEGIDLPGERLIGAFIATLGLPQVNPVNEQIRLRMQRLFGDGYDYTYLYPGLQKVVQ
AAGRVIRSRSDRGVVHLIDDRFAQAKVRRLLPGWWQLR
>RTR83002.1 ATP-dependent DNA helicase DinG [Pseudomonas aeruginosa]
MLSAELKSQIQGAYTRFLEAKELKPRYGQRLMIAEVAKALGAIKEDEEGHREGEPAVVAV
EAGTGTGKTVAYSLAAIACAKASGKRLVIATATVALQEQIVHKDLPDLLRNSGLAFSFAL
AKGRGRYLCLSKLDVLLQEGQAQSATAQLFADDGFNIDVDETSSKLFNQMIERLAGNRWD
GDRDSWPEAIDDAHWAQLTTDHSQCTNRHCPNFQQCAFYKAREGMTKVDVIVTNHDLVLA
DLALGGGAILPDPRETLYVFDEGHHLPDKAIGHFAHFTRLRATADWLEQVAKNLTKLLAQ
HPLPGDLGRLIEQVPELAREIKTQQQFMFTACEEIGDFRAGEDMEGRERPRHRFVGGVVP
EHIREMGIELKKGFSKLTDLFTRLTDILKEAMDGEGAGGIASHQAEEWYPLFGSLLARAQ
GNWELWTAFTCEDPQDSPPMARWLTLAESGSFYDIEANASPILAAETLRRNLWNVAYGVL
VTSATLTALGTFDRYRMRAGLPRNAVTAVVPSPFHHAEAGVLRVPDLKADPRNAAEHTAA
IIRELPELVKGARGSLVLFSSRKQMQEVFDGLDRDWRKRVFIQGNLSKQETLNKHKSRVD
DGEDSVLFGLASFAEGVDLPGAYCEHVVIAKIPFAVPDDPVEAALAEWIEARGGNPFMEI
AVPDASLRLVQACGRLLRTEQDRGTITLLDRRVVTQRYGKAILNALPPFRREIA
>RTR81252.1 ATP-dependent DNA helicase [Pseudomonas aeruginosa]
MTEQGGEALYQVAVRALCEFSAKRGDLDLRFTPSPSALEGIAGHTLVTSRRPAHYQREVA
LDGRYRHLQVRGRADGYDPQANCLEEIKTHRGDLALQPANHRHLHWAQARVYGWLLCAER
KLEEVELALVYLEVGSQKETRFVERVRADELRLFFESQCQAFLAWAEQELAHRQRRDREL
AALRFPHAEFRHGQRQLAEAVYKAASAGCCLMAQAPTGIGKTIGTLFPQLKAMPGQRLDR
LFFLAAKTPGRALALHALRSLEGETGGLPVRVLELVARDKACEHPDKACHGESCPLAQGF
YERLPAARAAAVEARWLDQARLREVALAHRVCPYYLGQELARWCDLAVGDYNYYFDLGAM
LHGLAQVNQWRVAVLVDEAHNLVERGRRMYSAELDQGDFLGVRKTAPEALRKPLERIQRA
WNELAKTQADDYQAYDEPPQKLLLALQNAVAAINDLLAEQPQALEPALQEFYFAILQFGR
LAELFGEHSLFDIEKRPGRNGRSLARLCLRNVVPAAFLAERFAASRSTVLFSATLGPRDY
YADLLGLPAGTPWLEVDSPFSSEQLEVHIQRRVSTRYAQRQASLAPIAAILGEQFRQRPG
NYLAFFSSFDYLQQALDVFRQAYPWVPCWSQTRRMDEAERRAFLERFVAGGEGIGFAVLG
GAFGEGIDLPGERLIGAFIATLGLPQVNPVNEQIRLRMQRLFGDGYDYTYLYPGLQKVVQ
AAGRVIRSRSDRGVVHLIDDRFAQAKVRRLLPGWWQLR
>AZM86947.1 ATP-dependent DNA helicase [Pseudomonas aeruginosa]
MTEQGGEALYQVAVRALCEFSAKRGDLDLRFTPSPSALEGIAGHTLVTSRRPAHYQREVA
LDGRYRHLQVRGRADGYDPQANCLEEIKTHRGDLALQPANHRHLHWAQARVYGWLLCAER
KLEEVELALVYLEVGNQKETRFVERVRADELRLFFESQCQAFLAWAEQELAHRQRRDREL
AALRFPHAEFRHGQRQLAEAVYKAASAGCCLMAQAPTGIGKTIGTLFPQLKAMPGQRLDR
LFFLAAKTPGRALALHALRSLEGETGGLPVRVLELVARDKACEHPDKACHGESCPLAQGF
YERLPAARAAAVEARWLDQARLREVALAHRVCPYYLGQELARWCDLAVGDYNYYFDLGAM
LHGLAQVNQWRVAVLVDEAHNLVERGRRMYSAELDQGDFLGVRKTAPEALRKPLERIQRA
WNELAKTQADDYQAYDEPPQKLLLALQNAVAAINDLLAEQPQALEPALQEFYFAILQFGR
LAELFGEHSLFDIEKRPGRNGRSLARLCLRNVVPAAFLAERFAASRSTVLFSATLGPRDY
YADLLGLPAGTPWLEVDSPFSSEQLEVHIQRRVSTRYAQRQASLAPIAAILGEQFRQRPG
NYLAFFSSFDYLQQALDVFRQAYPWVPCWSQTRRMDEAERRAFLERFVAGGEGIGFAVLG
GAFGEGIDLPGERLIGAFIATLGLPQVNPVNEQIRLRMQSLFGDGYDYTYLYPGLQKVVQ
AAGRVIRSRSDRGVVHLIDDRFAQAKVRRLLPGWWQLR
>AZI63055.1 ATP-dependent DNA helicase [Rhodococcus sp. NJ-530]
MADQLPNVPELLQTAVRSLGGAERTSQLTMASAVAHSIDTGEHLAVQAGTGTGKSLAYLV
PSLRHAVESGRTVVVSTATIALQRQLVDRDLPRLADALKKPLGRRAEFAILKGRNNYLCM
NKIHTGASEQPPEDELFDPFTVSRLGREVVRLTEWSSDTETGDRDELVPGVSDQAWRQVS
VTSRECIGKNQCPVGEDCFAERARVEASKADVVVTNHALLAIDAITGIQILPDHDVVVID
EAHELVDRVTGVATADLTASSISAAARRCGKIAEEQDADRLEAAGEGWAGLLEELRPGRW
EGLPDGAAPALAAIRDAAWSLRTAIGPAKPGMAAADPEAAAARNAALSSVDDVHDSAVRI
LTAFDEPDPAKRKDVVWLSSDEFRGSVRRSVRMAPLSVGGLLRSRLFAESTVVLTSATLT
VGGSFDGLAVNWGLPAESSARPDSGTAIGTEAPSDASAFRWNSLDVGSPFDHAKAGIIYI
ARHLPTPGRDGLSPVYLDEIAELVEAAGGRTLGLFSSMRAAKAASEAMRERLDTPILCQG
DDATGTLVKAFAKDEPTSLFGTLSLWQGVDVPGPSLSLVILDRIPFPRPDDPLLMARQQA
IESHGGNGFLSVSANHAALLLAQGVGRLLRSTDDKGVVAVLDPRLATARYAGYLRASLPP
FWETTNPEVVRKALTRIRDSRP
>RRB35197.1 ATP-dependent DNA helicase DinG [Escherichia coli]
MSKTKPTTSDIIAQAYQSFLDKKGVSARAGQKRMMNLCYGLVNGIEVDSNGERTGNPAVC
VIEAGTGTGKTLGYSIPLIPLAKAKGKTLILSTATVALQEQIVYKDLPDIRASAGLDFTF
SMAKGRGRYFCKLRANRQSDKEMNLFGHENENIKTLRDEFDNDLWNGDRDTYPVEVRDDI
WQKVNAVGGQCASHHCPYYKSCPFFAARKELGKVDVIIANHDIVLSDLSLGGGVVLPEPK
QSIYVFDEGHHLTSKAISHFSSSCSIDATQKWIDEIFDMVIPLVDNYDEEMERLVTNLHA
QVSKLKKELLETKDFLLRTLPFKSEYDNRETCIFPSGETPKEVINYAKSVGRILNDMKST
NSKMAKIIDDQSKSTPETGEHKMIVGELENRLDSLVTAWSNFVNVKYRDKNGIPFARWVE
VNREKKNEIIINSSPVHAGDMLMKDVWKVVHSAIITSATIRTLGKFDAYLDQAGLPPETP
TLLAQSPFNYEENGVLFIPKMRFSPKDVDGHTHEVGAVLPKLVGRLKGCLVLFASKRQMT
DVFAMMPDTLKDSILMQTTLPKSEIVARHKLRIDRGEASVIFGMASFSEGVDLPGDYCNN
VIITKLPFTVPTDPVSLTLAEWMDSVGRNTFEEISVPDACIKLIQSVGRLIRTESDTGAV
TILDNRLVTKKYGKGILDSLPPFRRVIR
>RRB31526.1 ATP-dependent DNA helicase DinG [Escherichia coli]
MALTAALKAQIAAWYKALQEQIPDFIPRAPQRQMIADVAKTLAGEEGRHLAIEAPTGVGK
TLSYLIPGIAIAREEQKTLVVSTANVALQDQIYSKDLPLLKKIIPDLKFTAAFGRGRYVC
PRNLTALASTEPTQQDLLAFLDDELTPNNQEEQKRCAKLKGDLDTYKWDGLRDHTDIAID
DDLWRRLSTDKASCLNRNCYYYRECPFFVARREIQEAEVVVANHALVMAAMESEAVLPDP
KNLLLVLDEGHHLPDVARDALEMSAEITAPWYRLQLDLFTKLVATCMEQFRPKTIPPLAI
PERLNAHCEELYELIASLNNILNLYMPAGQEAEHRFAMGELPDEVLEICQRLAKLTEMLR
GLAELFLNDLSEKTGSHDIVRLHRLILQMNRALGMFEAQSKLWRLASLAQSSGAPVTKWA
TREEREGQLHLWFHCVGIRVSDQLERLLWRSIPHIIVTSATLRSLNSFSRLQEMSGLKEK
AGDRFVALDSPFNHCEQGKIVIPRMRFEPSIDNEEQHIAEMAAFFREQVESKKHLGMLVL
FASGRAMQRFLDYVTDLRLMLLVQGDQPRYRLVELHRKRVANGEHSVLVGLQSFAEGLDL
KGDLLSQVHIHKIAFPPIDSPVVITEGEWLKSLNRYPFEVQSLPSASFNLIQQVGRLIRS
HGCWGEVVIYDKRLLTKNYGKRLLDALPVFPIEQPEVPEGIVKKKEKTKSPRRRRR
>RQZ36577.1 ATP-dependent DNA helicase [Burkholderia sp. Bp9016]
MSYVVAVRAMCEFTARRGDLDLRFTPAPTALEGIAGHGAVTSNRGARYETEIALTGTWGT
LTVRGRADGYDPVANRIEEIKTYRGSLDAMPANHRALHWAQAKVYAHLMCDARDLPEIGV
ALVYFDIVSERETVLTETLGASELAAFFAEQCACFVDWAERETAHRAARDAALRTLTFPH
GQFRSGQRELAVSVYRAARDERCLMAQAPTGIGKTVGTVFPLLKACGEGELDHVFFLTAK
TPGRALALEAATTLGAGTPALPLRVLELVARDKACEHPDLACHGESCPLAQGFYDRLPAA
RDAAIGAGLLDRATVREAALAHDVCPYYLAQELARWSDMVIGDYNYYYDGSAMLHTLAQQ
NQWRVGVLVDEAHNLLDRARKMYSASLDPFAFAAAREAAPVALRKPFDRLARAWGTLNRA
QTGRYAAYPDIPGPIVSAVQNLVSAIGEHLTDAPRANDDALLRFHFEAIQFGVLADAFDS
ASIFDATLHGEPLPRQSGLDGVAPAARRRRIQSTLCVRNVIPAGFLASRYEAARATVLFS
GTLSPFHFYRDTLGLPADTGWLDVEGPFRAEQLTVRVASHVSTRWRDRDRSLEPIADLIA
AQYATRPGNYLGFLSSFDYLGRVVALMQARHPDVPVWAQAPGMAESERDAFLARFDAGGR
GVGFAVLGGAFSEGVDLVGERLIGAFIATLGLPQVNDVNEQMRRAMDARFGNGYDYTYLY
PGLQKVVQAAGRVIRTEHDEGVVHLIDDRYRRREVRDLLPRWWRIG
>RQZ33224.1 ATP-dependent DNA helicase [Burkholderia sp. Bp9016]
MNSPLEATPDARRDASSAGRVRAPEGTFELSRKRVDELDTIFGEGGLLARALDGYHPRLS
QIEMARAVASAMEASARRMPEPEIFETRKRPARRLGDGDKAAEAAAQGVVAAESDSDSGD
NTLIVEAGTGTGKTYAYLVPAMLWGGKVIVSTGTKHLQDQLFQRDIPTVRNALAVPVTVA
MLKGRSNYLCHYYLQRTADNGRLPSRQDTAYLQEIVRFAKVTKSGDKAELASVPETAPVW
SMVTSTRDNCLGQECPHYKECFVMQARREAQQADIVVVNHHLFFADIMLRDTGMAELLPN
ANTVIFDEAHQLPETATLFFGETLSTTQILELARDTVAEGLSHARDAVEWVKLGGDLERA
ARDLRLAFANDQIVRMSLAQLGDDHPMFGALDALETALDALASALASQAERAESLGACLR
RARELQDLLAGWVTPGAAEAAAKADAAAGDKAAADGDLNEKVRWVEVFAHTVQLHETPLS
VAPIFAKQRAGVPRAWVFTSATLSVRGDFTHYAAQMGLSSRRSMTLASPFDYQTQGLLYV
PRNLPQPSSPAFTDAVFDAALPAIEASGGGVFMLCTTLRAVDRIASKLRDVIESRGWNTP
LLVQGDASRTELLDRFRSYGNAILVGSQSFWEGVDVRGDALSLVVIDKLPFAPPDDPVLA
ARLDALTRKGLSPFAVHQLPQAVITLKQGAGRLIRAETDRGVLMICDTRLVDKPYGRRIW
QSLPPFKRTREIAVVQDFFDEHRAQKRA
>RPM74833.1 ATP-dependent DNA helicase [Pseudomonas aeruginosa]
MTEQGGEALYQVAVRALCEFSAKRGDLDLRFTPSPSALEGIAGHTLVTSRRPAHYQREVA
LDGRYRHLQVRGRADGYDPQANCLEEIKTHRGDLALQPANHRHLHWAQARVYGWLLCAER
KLEEVELALVYLEVGSQKETRFVERVRADELRLFFESQCQAFLAWAEQELAHRQRRDREL
AALRFPHAEFRHGQRQLAEAVYKAASAGCCLMAQAPTGIGKTIGTLFPQLKAMPGQRLDR
LFFLAAKTPGRALALHALRSLEGETGGLPVRVLELVARDKACEHPDKACHGESCPLAQGF
YERLPAARAAAVEARWLDQARLREVALAHRVCPYYLGQELARWCDLAVGDYNYYFDLGAM
LHGLAQVNQWRVAVLVDEAHNLVERGRRMYSAELDQGDFLGVRKTAPEALRKPLERIQRA
WNELAKTQADDYQAYDEPPQKLLLALQNAVAAINDLLAEQPQALEPALQEFYFAILQFGR
LAELFGEHSLFDIEKRPGRNGRSLARLCLRNVVPAAFLAERFAASRSTVLFSATLGPRDY
YADLLGLPAGTPWLEVDSPFSAEQLEVHIQRRVSTRYAQRQASLAPIAAILGEQFRQRPG
NYLAFFSSFDYLQQALDVFRQAYPWVPCWSQTPRMDEAERRGFLERFVAGGEGIGFAVLG
GAFGEGIDLPGERLIGAFIATLGLPQVNPVNEQIRLRMQRLFGDGYDYTYLYPGLQKVVQ
AAGRVIRSRSDRGVVHLIDDRFAQARVRRLLPGWWQLR
>RPA12708.1 ATP-dependent DNA helicase [Gordonia sp. OPL2]
MTSTPPVTALLDAAVTALGGRRRDGQVRMASAVAHAIDTGEHLAVQAGTGTGKSLAYLVP
AIRHAVESGRTVVVSTATIALQRQLIERDLPRLAGALAGPLHREPTFAILKGRGNYLCLN
KIHSGTAEEPATELFDAFELSRTGREVTRLREWTSETETGDRDDLSPGVSDRSWRQVSVT
ARECLGAANCSYSEDCFAERSRRAAGKVDVIVTNHALLAIDAMSPASILPEHDVVMIDEA
HELVDRITSVSTAELSGPGITLVARRCGKLLDEETTDALLGAGENLDAVLSELPGREWTR
LPSGMAEALASLRDRLWLARNEIGPVRMPGASDDSAAARSAALTSLEETHDTVVRLLGAF
DTPDPAKRHDVVWVAHEKAGNDTRAVVRIAPLSVGGLLRASLFANSTVILTSATLTVGGN
FDALAATWGLPAAGRRDTDGADPATERPPAPEIEATAVGKAAPRDNAPPRWSGLDAGSPF
DYPKAAILYVARHLPRPGRDAIAEQTLDELAQLMAAADGRTLGLFSSMRAAREAAEAIRE
RSDHPVLCQGDDTTSALVRRFAEDPQTCLFGTLSLWQGVDVPGPSCSLVVIDRIPFPRPD
DPLLTARQRAVEARGGNGFLTVAANHAALLLAQGAGRLLRSTDDRGVVAVLDSRLATAGY
GGYLLASLPPFWRTTDGDLVRSALGRLAAIPYG
>VCW60278.1 putative ATP-dependent helicase DinG [Klebsiella pneumoniae]
MALTAALKAQIAAWYKALQEQIPDFIPRPPQRQMIADVAKTLAGEEGRHLAIEAPTGVGK
TLSYLIPGIAIAREEQKTLVVSTANVALQDQIYSKDLPLLRKIIPDLRFTAAFGRGRYVC
PRNLTALASTEPSQQDLLAFLDDDLTPNNQAEQKLCATLKQDLDSYRWDGLRDHTDKAID
DGLWSRLSTDKASCLNRNCHYYRECPFFVARREIQEAEVVVANHALVMAAMESEAVLPEP
KNLLLVLDEGHHLPDVARDALEMSAEITAPWFRLQLDLFCKLVATCMEQFRPKTTPPLAN
PERLTAHCEELFELIASLNNILNLYMPAGQEAEHRFPMGELPQEVMEICQRLAKLTELLR
GLAELFLNDLSEKTGSHDVVRLHRVLLQMNRALGMFESQSKLWRLASLAQSSGAPVTKWA
TRVVRDGQIHVWFHCVGIRVSDQLERLLWRSVPHIVVTSATLRSLNSFSRLQEMSGLKEK
AGDRFVALDSPFNHVEQGKIIIPQMRYEPLIDNEEQHIAEMAAYFRQQVEIKKHLGMLVL
FASGRAMNRFLEHVTDLRLMLLVQGDQPRYRLVELHRKRVESGERSVLVGLQSFAEGLDL
KGDLLSQVHIHKIAFPPIDSPVVITEGEWLKSLNRYPFEVQSLPSASFNLIQQVGRLIRS
HNCWGEVVIYDKRLLTKNYGARLLNALPVFPIEQPGVPEVIVKRKAKQTAKQTGRKRR
>EMO54376.1 helicase C-terminal domain protein [Leptospira noguchii]
MNRSLEYFDKLSSLWDDFEPRKVQIQLSQKIEDSLYNGTHLIAEAGTGVGKSLAYLIPAA
LISIEIEEPVIISTETKSLQQQLLSKDIPMVSKILGIDLKAEVAMGASNYVCKRKMNHVF
KDGTFGPEMIPHLDSFNQWIKTTESGRKQEFNGTASYDFWNKITRETDNCLGRNCPNFSH
SFYFLEREKWKRSNILIINHHLLAAHIASDFKILPEFSRIILDEAHNFPDIIGSSFRREI
RSLEIQKLLQQIWLPNKNSGIAVSIGSNSLKDLVTQAGEALTVFFNSLSGEVPLNFYSPQ
RIKRPLKLDRGKFAGILFEIVEILQKHLSKLSKDNEDITEKESALVLEMLVGRLDEVTSS
LETFRQVDDTNLVYWIEPPDQNSKEIYYKICMEPLSPDEIIRDQFASKMQSIVFTSATLS
TSGNDFKYFQKKIGNLNTSNLSVPSPFPYQKNALLYVPKEIRDPVADPDGYHADLAKQIL
WLIELTRGNTFVLFTSFKSLKLVYEAIRPHTDLPLFSQSDLGPDGAKQMYLQTPDSVLFG
VSTFWQGIDIRGNKLKSVIIAKLPFQVPNDPVLETKSEKLKESGGNPFAELQLPYACTVL
KQGFGRLIRSGTDTGIVSILDPRMFTKTYGRDLLKSLPPAKLIQNREDLRREFDNLPK
>RIT42722.1 ATP-dependent DNA helicase [Mycobacteroides abscessus]
MATAVEHSLHSGEHLVVQAGTGTGKSLAYLVPALAHAIEQSSPVVVSTATIALQRQLVDR
DLPRLAEALTPSLARKPRFAILKGRGNYLCLNKLHNGAASDQEAPDTLFEPFAASALGRD
VQRLNDWAESTKTGDRDELKPGVPDRSWSQVSVSARECLGATRCPFGTECFAELARLEAG
QSDVVVTNHALLAIDAIADINILPEHDAVIVDEAHDLVDRVTSVATQELSAVGLTVTIRR
IGRLVSPETASRFEASSATFSSLIHDSRPGTIDRADEETVTYLTALRDAAAAARTEIPTG
QSTDPATASARTEAVAALDDIVDAASLALACWAEPDITARPNVVWLDHEDNRGSIRPVLR
IAPLSVAGLLRTRLFGQRTVVLTSATLALGGRFDAMAASWGLPAREPAADSPTEIKATWH
GIDVGSPFQHERSAILYLARHLPAPGRDGVGAATLDEIETLVRAAGGRTLGLFSSMRAAK
EASEVMRSRLETPVLCQGDDATSILVEQFSADPQTSLFGTLSLWQGVDVPGPSLSLVLID
RIPFPRPDDPLRAARQRAISSRGGNGFMAVAGTQAALLLAQGTGRLLRSAHDRGVVAVLD
SRMSTAGYGGFLRASLPPFWSTHDLAVVTAALQRLRNQHDATYAGGGSPTRG
>AXZ95446.1 ATP-dependent DNA helicase [Pseudomonas aeruginosa]
MTEQGGEALYQVAVRALCEFSAKRGDLDLRFTPSPSALEGIAGHTLVTSRRPAHYQREVA
LDGRYRHLQVRGRADGYDPQANCLEEIKTHRGDLALQPANHRHLHWAQARVYGWLLCAER
KLEEVELALVYLEVGNQKETRFVERVRADELRLFFESQCQAFLAWAEQELAHRQRRDREL
AALRFPHAEFRHGQRQLAEAVYKAASAGCCLMAQAPTGIGKTIGTLFPQLKAMPGQRLDR
LFFLAAKTPGRALALHALRSLEGETGGLPVRVLELVARDKACEHPDKACHGESCPLAQGF
YERLPAARAAAVEARWLDQARLREVALAHRVCPYYLGQELARWCDLAVGDYNYYFDLGAM
LHGLAQVNQWRVAVLVDEAHNLVERGRRMYSAELDQGDFLGVRKTAPEALRKPLERIQRA
WNELAKTQADDYQAYDEPPQKLLLALQNAVAAINDLLAEQPQALEPALQEFYFAILQFGR
LAELFGEHSLFDIEKRPGRNGRSLARLCLRNVVPAAFLAERFAASRSTVLFSATLGPRDY
YADLLGLPAGTPWLEVDSPFSSEQLEVHIQRRVSTRYAQRQASLAPIAAILGEQFRQRPG
NYLAFFSSFDYLQQALDVFRQAYPWVPCWSQTRRMDEAERRAFLERFVAGGEGIGFAVLG
GAFGEGIDLPGERLIGAFIATLGLPQVNPVNEQIRLRMQRLFGDGYDYTYLYPGLQKVVQ
AAGRVIRSRSDRGVVHLIDDRFAQAKVRRLLPGWWQLR
>RGE46874.1 ATP-dependent DNA helicase [Comamonas testosteroni]
MSQLLDAVAAAFMPQGALSEAEPAFRPRPGQTQMALAVAEAIEDAAVLVVQAGTGVGKTY
AYLVPALYSGQRVMVSTATKALQDQLFARDLPRLVHGLGLPLRMARLKGRSSYLCIERLQ
RVRQGRTAPQDPQVLRQVADVERWARTTRTGDLAELAALDERSAVVPLVTSTKDNCLGSG
CAHWQSCHVNLARQQALEADVVVVNHHLLFADLDVRDSGMAQLLPSTGVVVIDEAHQLND
IGVQFAGEALSSQQLVGYARDALRLTQEHARGMADWLVLCATLEQAMRELRLEAGKPPAG
GRLPWQAVTPQGLDAQRWRAALVRLGQSLRALLTPLATMEVMAADLQRLYERGCALLARL
ARFTAAADEDSVRWLEIGHQHLRMLESPLTIARILQERLLQRSPVEDIENDSNLPKQHLG
KTWIFTSATLGHDEQLSWFTEPCGLRGARVLKVQSPFDYQRNSALYVPQPFAAAGSAPHS
LQVAQLVLDAAQRIGGRTLVLTTTIKALQAISESLRASLGLFADLDVLVQGEAPKLALIE
RFMAAGAVRSQRGAILVASATFWEGVDLPGDVLQMVVIDKLPFPPPDDPLVEARSRRLES
VGRAAFHDYMLPEAAMALRQGAGRLIRSETDRGVLVVCDTRLLTMGYGAELIAALPPMRL
LGSQAEFEAALCDLRQAP
>RGE46420.1 ATP-dependent DNA helicase DinG [Comamonas testosteroni]
MHEKKWTEEALNSFDAVVGAMPGFRSREGQRKMAAQVAKTLSEAQLGKVDEDDPEPRRAM
AVVQAGTGVGKSLAYSIPAIRMALSRGTRVLISTATVALQEQLVNKDLPALAQKLDQPFK
FALAKGRGRFVCKLKLERLASTGEVQDEADDLFGEEQAQAKAARPQHELQARMQFYKSMA
DALATEAWDGDRDSLETPPEPDAWSPVAAESASCTGKHCPAFSNCVYYERRKDLVAAQVI
VANHDLLLSSLGSKLLPDLDNCLLVLDEAHHLPATALDQFAGEMDLSRLTWIDKLASRAL
RVNTVAEVEELADVPKHAGQLRQQMQELARLVMEQYGEALKSQKDSYGPARVRAARGVLP
EALLEPLSQIAHHADGFLDALRAVSKALRAEIKDKPEEARRLSTIYAQVGALAPRLEAIY
NTTQLLLQQSEEEGEGRPVPHAKWFTLEMDGEFIVVKAHASPIQPGSTLRQHLWSQVRGA
VLTSATLTSCGHFDFFLREAGLANDACVTTLEVPSPFDYARQGTLVARETASDPREAARF
TEEMVDALLNDLSRVQAGALVLFTSREQMRQAVDALSTSMRNQVLVQTALPRQTLLRRHR
EAVEMGEPSIIFGMQSFGEGLDLPGALCESLFITKLPFAPPDDPVGEARAEWLRSSGRNP
FNELVVPATAIRLAQWVGRAIRTEEDQAHVYCYDRRLTTTSYGQLLIKGLPPFTLQRQPV
>SVJ32644.1 dinG family ATP-dependent helicase YoaA [Klebsiella pneumoniae]
MIDDFAADGQLAKAIPGFKPREPQRQMAVAVSEAIEASRPLVVEAGTGTGKTYAYLAPAL
RAKKKVIISTGSKALQDQLYSRDLPTVAKALKFTGKLALLKGRSNYLCLERLEQQALAGG
DLPVQTLSDVILLRTWSNQTQDGDISTCASVAEDSQAWPLVTSTNDNCLGSDCPLYKDCF
VVKARKKAMDADVVVVNHHLFLADMVVKESGFAELIPEAEVMIFDEAHQLPDIASQYFGQ
SLSSRQLLDLAKDITIAYRTELKDTQQLQKCADRLAQSAQDFRLQLGDPGYRGNLRELLA
DSHIQRALLLLDDALELCYDVAKLSLGRSALLDAAFERATLYRGRLKRLKEINQPGYSYW
YECTSRHFTLALTPLTVAEKFKEVMAQKSGSWIFTSATLSVNDDLHHFTARLGIDEAQTL
LLPSPFDYQHQALLCVPRNLPLPNQPGAARHLAAMLKPLIEANDGRCFMLCTSHAMMRDL
AEQFRATMTLPVLLQGETSKGQLLQQFVSAGNALLVATSSFWEGVDVRGDALSLVIIDKL
PFTSPDDPLLKARMEDCRLRGGDPFDEVQLPDAVITLKQGVGRLIRDIDDRGVLVICDNR
LVMRPYGAVFLASLPPAPRTRDIRRAVRFLAVPPAR
>SVJ49883.1 ATP-dependent DNA helicase DinG [Klebsiella pneumoniae]
MSLSQSVKMQISQWYKALPEHIEGFIPRAPQREMIAEVAKTFSDETGRHLIIEAPTGVGK
TLSYLIPGIAISREEKKPLIISTANVALQDQIYSKDLPLLKKIIPDLTFAGAFGRGRYLC
PRNLEAICATEGEQIDLMFLLEDKVDVATSAEREICQELKHDFTSFGWDGLRDHHKRALT
DSLWRKISTDKMNCLGRNCQYYHRCPFFLARREIDEVDVVITNHALVMAAMESESVLPDA
KNILLVLDEGHHIPDVARDALEVEGEITLSALNMQLDNMTRHVSQYLAQFIPVKPPKLAD
PIRFDAHIAKMREAYQDVEHFTRALLPERSENDEYLFPLGQLPEQLLLCCQDLFKLTDGL
KMLGESILNDLTERTAKEDVVRLHRAILTTSRMVGYLENMAKLWRLATLEQTSKAPVSKW
LTRRYDKKQSHLYLHCAGIRVSEQLTQLLWKNIPHVVITSATLRSLNSFSRIQELTGLSE
HFDDRFITLSSPFTHERQGKLVIPKMRYEPTMANEKAHLKEMARYFRQGMVENHHRGQLV
LFSSQRAMEGFLEEVKDLRLSLLVQGDQPRYRLVETHCKRIDAGDNSVLIGLQSFAEGLD
LKGDYLTQVHIHKIAFPPVTDPVIVTEGEWLKSLKRYPFEVQSLPSASFNLIQQVGRLIR
SHHCHGEVVIYDRRLLTKNYGSRLLTALPVFPIYQPDIPKTE
>SVJ59610.1 dinG family ATP-dependent helicase YoaA [Klebsiella pneumoniae]
MSDDFAENGILTRRVPGFHPREAQRQMAISVTEVIDKQGVLIAEAGAGTGKTYAYLVPAL
RSGKKTIISTGSKALQDQLYSRDLPTIIEALDYDGTTALLKGRSNYLCLERLDQQMLSGG
DLEAEVLADVMHVRQWSTQTEDGDISRCHSVAEDSKVWPLVTSTNDNCLGSDCPRYKECY
VLSARKNALAADVVVVNHHLFMADTVVKDTGFGELIPDAEIMIFDEAHQIPDIASHYFGQ
QLTSRQLFDLARDMIVAYRTEVRDQVQLQKSADRLTQMVQDFRLSLGDTGFRGNLRELLQ
NKETKRYLTFLDDALELSYDVMKLSLGRSQLLDSAFERATLYRNRLKRLIDTTIAGYSYW
FESYGRHFLLAITPLSVADKFRELIKSHKSSWIFTSATLSVDEKMSYYTDRLGLENATTL
ILNSPFDYQHQTLLCVPRYLPPLNQPYTAKRLAAMLAPVILKNQGRCFFLCTSHAMMRGL
AEEFKASLPLPVLMQGEMGKSQLLKKFVSSGNALLVATQSFWEGVDVRGDTLSCVIIDKL
PFTAPDDPLLRARIEDCQLRGGDAFRDVQIPDAVITLKQGVGRLIRDIHDYGAIIVCDDR
LVSRPYGEVFLSSLPPSPRTRSLEKTSYFLSQRAQRNEIVSES
>SXF32252.1 dinG family ATP-dependent helicase YoaA [Klebsiella variicola]
MIDDFAADGQLAKAIPGFKPREPQRQMAKAVSEAIEASRPLVVEAGTGTGKTYAYLAPAL
RAKKKVIISTGSKALQDQLYSRDLPTVAKALKFTGKLALLKGRSNYLCLERLEQQALAGG
DLPVQTLSDVILLRSWSNQTQDGDISTCASVAEDSQAWPLVTSTNDNCLGSDCPLYKDCF
VVKARKKAMDADVVVVNHHLFLADMVVKESGFAELIPEAEVMIFDEAHQLPDIASQYFGQ
SLSSRQLLDLAKDITIAYRTELKDTQQLQKCADRLAQSAQDFRLQLGDPGYRGNLRELLA
DSHIQRALLLLDDALELCYDVAKLSLGRSALLDAAFERATLYRARLKRLKEINQPGYSYW
YECTSRHFTLALTPLTVAEKFKEVMAQKSGSWIFTSATLSVNDDLHHFTARLGIDEAQSL
LLPSPFDYQHQALLCVPRNLPLPNQPGAARHLAAMLKPLIEANDGRCFMLCTSHAMMRDL
AEQFRATMTLPVLLQGETSKGQLLQQFVSAGNALLVATSSFWEGVDVRGDALSLVIIDKL
PFTSPDDPLLKARMEDCRLRGGDPFDEVQLPEAVITLKQGVGRLIRDIDDRGVLVICDNR
LVMRPYGAVFLASLPPAPRTRDIRRAVRFLAVPPAR
>SXE29473.1 ATP-dependent DNA helicase DinG [Klebsiella variicola]
MALTAALKAQIAAWYKALQEQIPDFIPRPPQRQMIADVAKTLAGEEGRHLAIEAPTGVGK
TLSYLIPGIAIAREEQKTLVVSTANVALQDQIYSKDLPLLRKIIPDLRFTAAFGRGRYVC
PRNLTALASTEPSQQDLLAFLDDDLTPNNQAEQKLCATLKQDLDSYRWDGLRDHTDKAID
DALWSRLSTDKASCLNRNCHYYRECPFFVARREIQEAEVVVANHALVMAAMESEAVLPEP
KNLLLVLDEGHHLPDVARDALEMSAEITAPWFRLQLDLFCKLVATCMEQFRPKTTPPLAN
PERLTGHCEELFELIASLNNILNLYMPAGQEAEHRFPMGELPQEVMEICQRLAKLTEMLR
GLAELFLNDLSEKTGSHDVVRLHRVLLQMNRALGMFESQSKLWRLASLAQSSGAPVTKWA
TRVVRDGQIHVWFHCVGIRVSDQLERLLWRSVPHIVVTSATLRSLNSFSRLQEMSGLKAK
AGDRFVALDSPFNHVEQGKIIIPQMRYEPLMDNEEQHIAEMAAYFRQQVESKKHLGMLVL
FASGRAMNRFLEHVTDLRLMLLVQGDQPRYRLVELHRKRVESGERSVLVGLQSFAEGLDL
KGDLLSQVHIHKIAFPPIDSPVVITEGEWLKSLNRYPFEVQSLPSASFNLIQQVGRLIRS
HHCWGEVVIYDKRLLTKNYGARLLNALPVFPIEQPGVPEVIVKRKAKQTAKQSGRKRR
>SWR17971.1 dinG family ATP-dependent helicase YoaA [Klebsiella pneumoniae]
MIDDFAADGQLAKAIPGFKPREPQRQMAVAVSEAIEASRPLVVEAGTGTGKTYAYLAPAL
RAKKKVIISTGSKALQDQLYSRDLPTVAKALKFTGKLALLKGRSNYLCLERLEQQALAGG
DLPVQTLSDVILLRSWSNQTQDGDISTCASVAEDSQAWPLVTSTNDNCLGSDCPLYKDCF
VVKARKKAMDADVVVVNHHLFLADMVVKESGFAELIPEAEVMIFDEAHQLPDIASQYFGQ
SLSSRQLLDLAKDITIAYRTELKDTQQLQKCADRLAQSAQDFRLQLGDPGYRGNLRELLA
DSHIQRALLLLDDALELCYDVAKLSLGRSALLDAAFERATLYRGRLKRLKEINQPGYSYW
YECTSRHFTLALTPLTVAEKFKEVMAQKSGSWIFTSATLSVNDDLHHFTARLGIDEAQTL
LLPSPFDYQHQALLCVPRNLPLPNQPGAARHLAAMLKPLIEANDGRCFMLCTSHAMMREL
AEQFRATMTLPVLLQGETSKGQLLQQFVSAGNALLVATSSFWEGVDVRGDALSLVIIDKL
PFTSPDDPLLKARMEDCRLRGGDPFDEVQLPDAVITLKQGVGRLIRDIDDRGVLVICDNR
LVMRPYGAVFLASLPPAPRTRDIRRAVRFLAVPPAR
>SWO78089.1 ATP-dependent DNA helicase DinG [Klebsiella pneumoniae]
MALTAALKAQIAAWYKALQEQIPDFIPRPPQRQMIADVAKTLAGEEGRHLAIEAPTGVGK
TLSYLIPGIAIAREEQKTLVVSTANVALQDQIYSKDLPLLRKIIPDLRFTAAFGRGRYVC
PRNLTALASTEPSQQDLLAFLDDDLTPNNQAEQKLCATLKQDLDSYRWDGLRDHTDKAID
DGLWSRLSTDKASCLNRNCHYYRECPFFVARREIQEAEVVVANHALVMAAMESEAVLPEP
KNLLLVLDEGHHLPDVARDALEMSAEITAPWFRLQLDLFCKLVATCMEQFRPKTTPPLAN
PERLTAHCEELFELIASLNNILNLYMPAGQEAEHRFPMGELPQEVMEICQRLAKLTELLR
GLAELFLNDLSEKTGSHDVVRLHRVLLQMNRALGMFESQSKLWRLASLAQSSGAPVTKWA
TRVVRDGQIHVWFHCVGIRVSDQLERLLWRSVPHIVVTSATLRSLNSFSRLQEMSGLKEK
AGDRFVALDSPFNHVEQGKIIIPQMRYEPLMDNEEQHIAEMAAYFRQQVESKKHLGMLVL
FASGRAMNRFLEHVTDLRLMLLVQGDQPRYRLVELHRKRVESGERSVLVGLQSFAEGLDL
KGDLLSQVHIHKIAFPPIDSPVVITEGEWLKSLNRYPFEVQSLPSASFNLIQQVGRLIRS
HNCWGEVVIYDKRLLNKNYGARLLNALPVFPIEQPGVPEVIVKRKAKQTAKQTGRKRR
>SXE59437.1 ATP-dependent DNA helicase DinG [Klebsiella variicola]
MALTAALKAQIAAWYKALQEQIPDFIPRPPQRQMIADVAKTLAGEEGRHLAIEAPTGVGK
TLSYLIPGIAIAREEQKTLVVSTANVALQDQIYSKDLPLLRKIIPDLRFTAAFGRGRYVC
PRNLTALASTEPSQQDLLAFLDDDLTPNNQAEQKLCATLKQDLDSYRWDGLRDHTDKAID
DALWSRLSTDKASCLNRNCHYYRECPFFVARREIQEAEVVVANHALVMAAMESEAVLPEP
KNLLLVLDEGHHLPDVARDALEMSAEITAPWFRLQLDLFCKLVATCMEQFRPKTTPPLAN
PERLTGHCEELFELIASLNNILNLYMPAGQEAEHRFPMGELPQEVMEICQRLAKLTEMLR
GLAELFLNDLSEKTGSHDVVRLHRVLLQMNRALGMFESQSKLWRLASLAQSSGAPVTKWA
TRVVRDGQIHVWFHCVGIRVSDQLERLLWRSVPHIVVTSATLRSLNSFSRLQEMSGLKEK
AGDRFVALDSPFNHVEQGKIIIPQMRYEPLMDNEEQHIAEMAAYFRQQVESKKHLGMLVL
FASGRAMNRFLEHVTDLRLILLVQGDQPRYRLVELHRKRVESGERSVLVGLQSFAEGLDL
KGDLLSQVHIHKIAFPPIDSPVVITEGEWLKSLNRYPFEVQSLPSASFNLIQQVGRLIRS
HHCWGEVVIYDKRLLTKNYGARLLNALPVFPIEQPGVPEVIVKRKAKQTAKQSGRKRR
>SXE64146.1 dinG family ATP-dependent helicase YoaA [Klebsiella variicola]
MIDDFAADGQLAKAIPGFKPREPQRQMAKAVSEAIEASRPLVVEAGTGTGKTYAYLAPAL
RAKKKVIISTGSKALQDQLYSRDLPTVAKALKFTGKLALLKGRSNYLCLERLEQQALAGG
DLPVQTLSDVILLRSWSNQTQDGDISTCASVAEDSQAWPLVTSTNDNCLGSDCPLYKDCF
VVKARKKAMDADVVVVNHHLFLADMVVKESGFAELIPEAEVMIFDEAHQLPDIASQYFGQ
SLSSRQLLDLAKDITIAYRTELKDTQQLQKCADRLAQSAQDFRLQLGDPGYRGNLRELLA
DSHIQRALLLLDDALELCYDVAKLSLGRSALLDAAFERATLYRGRLKRLKEINQPGYSYW
YECTSRHFTLALTPLTVAEKFKEVMAQKSGSWIFTSATLSVNDDLHHFTARLGIDETQSL
LLPSPFDYQHQALLCVPRNLPLPNQPGAARHLAAMLKPLIEANDGRCFMLCTSHAMMRDL
AEQFRATMTLPVLLQGETSKGQLLQQFVSAGNALLVATSSFWEGVDVRGDALSLVIIDKL
PFTSPDDPLLKARMEDCRLRGGDPFDEVQLPEAVITLKQGVGRLIRDIDDRGVLVICDNR
LVMRPYGAVFLASLPPAPRTRDIRRAVRFLAVPPAR
>SVM18135.1 dinG family ATP-dependent helicase YoaA [Klebsiella pneumoniae]
MIDDFAADGQLAKAIPGFKPREPQRQMAVAVSEAIEASRPLVVEAGTGTGKTYAYLAPAL
RAKKKVIISTGSKALQDQLYSRDLPTVAKALKFTGKLALLKGRSNYLCLERLEQQALAGG
DLPVQTLSDVILLRSWSNQTQDGDISTCASVAEDSQAWPLVTSTNDNCLGSDCPLYKDCF
VVKARKKAMDADVVVVNHHLFLADMVVKESGFAELIPEAEVMIFDEAHQLPDIASQYFGQ
SLSSRQLLDLAKDITIAYRTELKDTQQLQKCADRLAQSAQDFRLQLGDPGYRGNLRELLA
DSHIQRALLLLDDALELCYDVAKLSLGRSALLDAAFERATLYRGRLKRLKEINQPGYSYW
YECTSRHFTLALTPLTVAEKFKEVMAQKSGSWIFTSATLSVNDDLHHFTARLGIDEAQSL
LLPSPFDYQHQALLCVPRNLPLPNQPGAARHLAAMLKPLIEANDGRCFMLCTSHAMMRDL
AEQFRATMTLPVLLQGETSKGQLLQQFVSAGNALLVATSSFWEGVDVRGDALSLVIIDKL
PFTSPDDPLLKARMEDCRLRGGDPFDEVQLPDAVITLKQGVGRLIRDIDDRGVLVICDNR
LVMRPYGAVFLASLPPAPRTRDIRRAVRFLAVPPAR
>SYN96551.1 dinG family ATP-dependent helicase YoaA [Klebsiella pneumoniae]
MIDDFAADGQLAKAIPGFKPREPQRQMAVAVSEAIEASRPLVVEAGTGTGKTYAYLAPAL
RAKKKVIISTGSKALQDQLYSRDLPTVAKALKFTGKLALLKGRSNYLCLERLEQQALAGG
DLPVQTLSDVILLRSWSNQTQDGDISTCASVAEDSQAWPLVTSTNDNCLGSDCPLYKDCF
VVKARKKAMDADVVVVNHHLFLADMVVKESGFAELIPEAEVMIFDEAHQLPDIASQYFGQ
SLSSRQLLDLAKDITIAYRTELKDTQQLQKCADRLAQSAQDFRLQLGDPGYRGNLRELLA
DSHIQRALLLLDDALELCYDVAKLSLGRSALLDAAFERATLYRGRLKRLKEINLPGYSYW
YECTSRHFTLALTPLTVAEKFKEVMAQKSGSWIFTSATLSVNDDLHHFTARLGIDEAQTL
LLPSPFDYQHQALLCVPRNLPLPNQPGAARHLAAMLKPLIEANDGRCFMLCTSHAMMRDL
AEQFRATMTLPVLLQGETSKGQLLQQFVSAGNALLVATSSFWEGVDVRGDALSLVIIDKL
PFTSPDDPLLKARMEDCRLRGGDPFDEVQLPDAVITLKQGVGRLIRDIDDRGVLVICDNR
LVMRPYGAVFLASLPPAPRTRDISRAVRFLAVPPAR
>SYN97498.1 ATP-dependent DNA helicase DinG [Klebsiella pneumoniae]
MALTAALKAQIAAWYKALQEQIPDFIPRPPQRQMIADVAKTLAGEEGRHLAIEAPTGVGK
TLSYLIPGIAIAREEQKTLVVSTANVALQDQIYSKDLPLLRKIIPDLRFTAAFGRGRYVC
PRNLTALASTEPSQQDLLAFLDDDLTPNNQAEQKLCATLKQDLDSYRWDGLRDHTDKAID
DGLWSRLSTDKASCLNRNCHYYRECPFFVARREIQEAEVVVANHALVMAAMESEAVLPEP
KNLLLVLDEGHHLPDVARDALEMSAEITAPWFRLQLDLFCKLVATCMEQFRPKTTPPLAN
PERLTAHCEELFELIASLNNILNLYMPAGQEAEHRFPMGELPQEVMEICQRLAKLTELLR
GLAELFLNDLSEKTGSHDVVRLHRVLLQMNRALGMFESQSKLWRLASLAQSSGAPVTKWA
TRVVRDGQIHVWFHCVGIRVSDQLERLLWRSVPHIVVTSATLRSLNSFSRLQEMSGLKEK
AGDRFVALDSPFNHVEQGKIIIPQMRYEPLIDNEEQHIAEMAAYFRQQVESKKHLGMLVL
FASGRAMNRFLEHVTDLRLMLLVQGDQPRYRLVELHRKRVESGERSVLVGLQSFAEGLDL
KGDLLSQVHIHKIAFPPIDSPVVITEGEWLKSLNRYPFEVQSLPSASFNLIQQVGRLIRS
HNCWGEVVIYDKRLLTKNYGARLLNALPVFPIEQPGVPEVIVKRKAKQTAKQTGRKRR
>SVO06539.1 dinG family ATP-dependent helicase YoaA [Klebsiella pneumoniae]
MIDDFAADGQIAKAIPGFKPREPQRQMAVAVSEAIEASRPLVVEAGTGTGKTYAYLAPAL
RAKKKVIISTGSKALQDQLYSRDLPTVAKALKFTGKLALLKGRSNYLCLERLEQQALAGG
DLPVQTLSDVILLRSWSNQTQDGDISTCASVAEDSQAWPLVTSTNDNCLGSDCPLYKDCF
VVKARKKAMDADVVVVNHHLFLADMVVKESGFAELIPEAEVMIFDEAHQLPDIASQYFGQ
SLSSRQLLDLAKDITIAYRTELKDTQQLQKCADRLAQSAQDFRLQLGDPGYRGNLRELLA
DSHIQRALLLLDDALELCYDVAKLSLGRSALLDAAFERATLYRGRLKRLKEINQPGYSYW
YECTSRHFTLALTPLTVAEKFKEVMAQKSGSWIFTSATLSVNDDLHHFTARLGIDEAQTL
LLPSPFDYQHQALLCVPRNLPLPNQPGAARHLAAMLKPLIEANDGRCFMLCTSHAMMRDL
AEQFRATMTLPVLLQGETSKGQLLQQFVSAGNALLVATSSFWEGVDVRGDALSLVIIDKL
PFTSPDDPLLKARMEDCRLRGGDPFDEVQLPDAVITLKQGVGRLIRDIDDRGVLVICDNR
LVMRPYGAVFLASLPPAPRTRDIRRAVRFLAVPPAR
>SYC58803.1 ATP-dependent DNA helicase DinG [Klebsiella pneumoniae]
MALTAALKAQIAAWYKALQEQIPDFIPRPPQRQMIADVAKTLAGEEGRHLAIEAPTGVGK
TLSYLIPGIAIAREEQKTLVVSTANVALQDQIYSKDLPLLRKIIPDLRFTAAFGRGRYVC
PRNLTALASTEPSQQDLLAFLDDDLTPNNQAEQKLCATLKQDLDSYRWDGLRDHTDKAID
DGLWSRLSTDKASCLNRNCHYYRECPFFVARREIQEAEVVVANHALVMAAMESEAVLPEP
KNLLLVLDEGHHLPDVARDALEMSAEITAPWFRLQLDLFCKLVATCMEQFRPKTTPPLAN
PERLTAHCEELFELIASLNNILNLYMPAGQEAEHRFPMGELPQEVMEICQRLAKLTELLR
GLAELFLNDLSEKTGSHDVVRLHRVLLQMNRALGMFESQSKLWRLASLAQSSGAPVTKWA
TRVVRDGQIHVWFHCVGIRVSDQLERLLWRSVPHIVVTSATLRSLNSFSRLQEMSGLKEK
AGDRFVALDSPFNHVEQGKIIIPQMRYEPLMDNEEQHIAEMAAYFRQQVESKKHLGMLVL
FASGRAMNRFLEHVTDLRLMLLVQGDQPRYRLVELHRKRVESGERSVLVGLQSFAEGLDL
KGDLLSQVHIHKIAFPPIDSPVVITEGEWLKSLNRYPFEVQSLPSASFNLIQQVGRLIRS
HNCWGEVVIYDKRLLTKNYGARLLNALPVFPIEQPGVPEVIVKRNAKQTAKQTGRKRR
>SWS68153.1 dinG family ATP-dependent helicase YoaA [Klebsiella pneumoniae]
MIDDSAADGQLAKAIPGFKPREPQRQMAVAVSEAIEASRPLVVEAGTGTGKTYAYLAPAL
RAKKKVIISTGSKALQDQLYSRDLPTVAKALKFTGKLALLKGRSNYLCLERLEQQALAGG
DLPVQTLSDVILLRSWSNQTQDGDISTCASVAEDSQAWPLVTSTNDNCLGSDCPLYKDCF
VVKARKKAMDADVVVVNHHLFLADMVVKESGFAELIPEAEVMIFDEAHQLPDIASQYFGQ
SLSSRQLLDLAKDITIAYRTELKDTQQLQKCADRLAQSAQDFRLQLGDPGYRGNLRELLA
DSHIQRALLLLDDALELCYDVAKLSLGRSALLDAAFERATLYRGRLKRLKEINQPGYSYW
YECTSRHFTLALTPLTVAEKFKEVMAQKSGSWIFTSATLSVNDDLHHFTARLGIDEAQTL
LLPSPFDYQHQALLCVPRNLPLPNQPGAARHLAAMLKPLIEANDGRCFMLCTSHAMMRDL
AEQFRATMTLPVLLQGETSKGQLLQQFVSAGNALLVATSSFWEGVDVRGDALSLVIIDKL
PFTSPDDPLLKARMEDCRLRGGDPFDEVQLPDAVITLKQGVGRLIRDIDDRGVLVICDNR
LVMRPYGAVFLASLPPAPRTRDIRRAVRFLAVPPAR
>SYF74560.1 ATP-dependent DNA helicase DinG [Klebsiella pneumoniae]
MSKTKPTTSDIIAQAYQSFLNKKGVSARAGQKRMMNLCYGLVNGIEVDSNGERTGNPAVC
VIEAGTGTGKTLGYSIPLIPLAKAKGKTLILSTATVALQEQIVYKDLPDIRASAGLDFTF
SMAKGRGRYFCKLRANRQSDKEMNLFGQENENIKTLRDEFDNDLWNGDRDTYPVEVRDDI
WQKVNAVGGQCASHHCPYYKSCPFFAARKELEKVDVIIANHDIVLSDLSLGGGVVLPEPK
QSIYVFDEGHHLTSKAISHFSSSCSIDATQKWIDEIFDMVIPLVDNYDEEMERLVTNLHA
QVSKLKKELLETKDFLLRTLPFKSEYDNRETCIFPSGETPKEVINYAKSVGKILNDVKST
NSKMAKIIDDQSKSTPETGEHKMIVGELENRLDSLVTAWSNFVNVKYRDKNGIPFARWVE
VNREKKNEIIINSSPVHAGDMLMKDVWKVVHSAIITSATIRTLGKFDAYLDQAGLPPETP
TLLAQSPFNYEENGVLFIPKMRFSPKDVDGHTHEVGAVLPKLVGRLKGCLVLFASKRQMT
DVFAMMPDTLKDSILMQTTLPKSEIVARHKLRIDRGEASVIFGMASFSEGVDLPGDYCNN
VIITKLPFMVPTDPVSLTLAEWMDSVGRNTFEEISVPDACIKLIQSVGRLIRTESDTGAV
TILDNRLVTKKYGKGILDSLPPFRRVIR
>RDT43975.1 ATP-dependent DNA helicase DinG [Citrobacter freundii]
MALTAALKAQIAAWYKALQEQIPDFIPRAPQRQMIADVAKTLAGEEGRHLAIEAPTGVGK
TLSYLIPGIAIAREEQKTLVVSTANVALQDQIYSKDLPLLRKIIPDLRFTAAFGRGRYVC
PRNLAALASTEPNQQDLLAFLDDDLTPNNQEEQKRCARLKGDLDSYKWDGLRDHTDIAID
DGLWQRLSTDKASCLNRNCHYYRECPFFVARREIQEAEVVVANHALVMAAMESEAVLPEP
KNLLLVLDEGHHLPDVARDALEMSAEISAPWYRLQLDLFCKLVATCLEQFRPKTTPPLAN
AERLNGHCEELYELISSLNNILNLYMPATQEAEHRFAMGELPAEVMEICQRLAKLTEMLR
GLAELFLNDLSEKTGTHDIVRLHRVILQMNRALGMFEAQSKLWRLASLAQSSGAPVSKWA
TREVRDGQIHIWFHCVGIRVSDQLERLLWRSVPHIIVTSATLRSLNSFSRLQEMSGLKEK
AGDRFVALDSPFNHVEQGKIVIPQMRYEPLIDNEEQHIAEMAAYFREQLESKKHQGMLVL
FASGRAMQRFLEHVTDLRLLLLVQGDQPRYRLVELHRKRVTNGERSVLVGLQSFAEGLDL
KGDLLTQVHIHKIAFPPIDSPVVITEGEWLKSLNRYPFEVQSLPAASFNLIQQVGRLIRS
HGCWGEVVIYDKRLLTKNYGKRLLNALPIFPIEQPAVPDVIVKPKEKAKPTRRRRR
>RDT41429.1 ATP-dependent DNA helicase [Citrobacter freundii]
MTDDFAADGQLAKAIPGFKPREPQRQMAIAVSHAIEKSQPLVVEAGTGTGKTYAYLAPAL
RAGKKVIVSTGSKALQDQLYSRDLPTVAKALKFTGKLALLKGRSNYLCLERLEQQALAGG
DLPVQTLSDVILLRSWSNQTLDGDISTCVSVAEDSQAWPLVTSTNDNCLGSDCPLYKECF
VVKARKKAMDADVVVVNHHLFLADMVVKESGFGELIPEADVMIFDEAHQLPDIASQYFGQ
SLSSRQLLDLAKDITIAYRTELKDTQQLQKCADRLAQSAQDFRLQLGEPGYRGNLRELLA
DQRVQRAFLLLDDTLELCYDVAKLSLGRSALLDAAFERATLYRARLKRLKEINQPGFSYW
YECTSRHFTLALTPLTVADKFKEVMEQKPGCWIFTSATLSVNDDLHHFTARLGIEDAESM
LLPSPFDYTRQALLCVPRNLPQTNQPGAARQLASMLRPIIEANNGRCFMLCTSHAMMRDL
AEQFRATMTLPVLLQGETSKGQLLQQFVSAGNALLVATSSFWEGVDVRGDTLSLVIIDKL
PFTSPDDPLLKARMEDCRLRGGDPFEDVQLPDAVITLKQGVGRLIRDADDRGVLVICDNR
LVMRPYGATFLASLPPAPRTRDIARAVRFLAIPTTE
>RDT15192.1 ATP-dependent helicase DinG [Escherichia coli]
MALTAALKAQIAAWYKALQEQIPDFIPRAPQRQMIADVTKTLAGEEGRHLAIEAPTGVGK
TLSYLIPGIAIAREEQKTLVVSTANVALQDQIYSKDLPLLKKIIPDLKFTAAFGRGRYVC
PRNLTALASTEPTQQDLLAFLDDELTPNNQEEQKRCAKLKGDLDTYKWDGLRDHTDIAID
DDLWRRLSTDKASCLNRNCYYYRECPFFVARREIQEAEVVVANHALVMAAMESEAVLPDP
KNLLLVLDEGHHLPDVARDALEMSAEITAPWYRLQLDLFTKLVATCMEQFRPKTIPPLAI
PERLNAHCEELYELIASLNNILNLYMPAGQEAEHRFAMGELPDEVLEICQRLAKLTEMLR
GLAELFLNDLSEKTGSHDIVRLHRLILQMNRALGMFEAQSKLWRLASLAQSSGAPVTKWA
TREEREGQLHLWFHCVGIRVSDQLERLLWRSIPHIIVTSATLRSLNSFSRLQEMSGLKEK
AGDRFVALDSPFNHCEQGKIVIPRMRVEPSIDNEEQHIAEMAAFFRKQVESKKHLGMLVL
FASGRAMQRFLDYVTDLRLMLLVQGDQPRYRLVELHRKRVANGERSVLVGLQSFAEGLDL
KGDLLSQVHIHKIAFPPIDSPVVITEGEWLKSLNRYPFEVQSLPSASFNLIQQVGRLIRS
HGCWGEVVIYDKRLLTKNYGKRLLDALPVFPIEQPEVPEGIVKKKEKTKSPRRRRR
>RDT11485.1 ATP-dependent DNA helicase [Escherichia coli]
MTDDFAPDGQLAKAIPGFKPREPQRQMAVAVTQAIEKGQPLVVEAGTGTGKTYAYLAPAL
RAKKKVIISTGSKALQDQLYSRDLPTVSKALKYTGNVALLKGRSNYLCLERLEQQALAGG
DLPVQILSDVILLRSWSNQTVDGDISTCVSVAEDSQAWPLVTSTNDNCLGSDCPMYKDCF
VVKARKKAMDADVVVVNHHLFLADMVVKESGFGELIPEADVMIFDEAHQLPDIASQYFGQ
SLSSRQLLDLAKDITIAYRTELKDTQQLQKCADRLAQSAQDFRLQLGEPGYRGNLRELLA
NPQIQRAFLLLDDTLELCYDVAKLSLGRSALLDAAFERATLYRTRLKRLKEINQPGYSYW
YECTSRHFTLALTPLSVADKFKELMAQKPGSWIFTSATLSVNDDLHHFTSRLGIEQAESL
LLPSPFDYSRQALLCVPRNLPQTNQPGCARQLAAMLRPIIEANNGRCFMLCTSHAMMRDL
AEQFRATMTLPVLLQGETSKGQLLQQFVSAGNALLVATSSFWEGVDVRGDTLSLVIIDKL
PFTSPDDPLLKARMEDCRLRGGDPFDEVQLPDAVITLKQGVGRLIRDADDRGVLVICDNR
LVMRPYGATFLASLPPAPRTRDIARAVRFLAIPSSR
>STV52950.1 dinG family ATP-dependent helicase YoaA [Klebsiella pneumoniae]
MIDDFAADGQLAKAIPGFKPREPQRQMAVAVSEAIEASRPLVVEAGTGTGKTYAYLAPAL
RAKKKVIISTGSKALQDQLYSRDLPTVAKALKFTGKLALLKGRSNYLCLERLEQQALAGG
DLPVQTLSDVILLRSWSNQTQDGDISTCASVAEDSQAWPLVTSTNDNCLGSDCPLYKDCF
VVKARKKAMDADVVVVNHHLFLADMVVKESGFAELIPEAEVMIFDEAHQLPDIASQYFGQ
SLSSRQLLDLAKDITIAYRTELKDTQQLQKCADRLAQSAQDFRLQLGDPGYRGNLRELLA
DSHIQRALLLLDDALELCYDVAKLSLGRSALLDAAFERATLYRGRLKLLKEINQPGYSYW
YECTSRHFTLALTPLTVAEKFKEVMAQKSGSWIFTSATLSVNDDLHHFTARLGIDEAQTL
LLPSPFDYQHQALLCVPRNLPLPNQPGAARHLAAMLKPLIEANDGRCFMLCTSHAMMRDL
AEQFRATMTLPVLLQGETSKGQLLQQFVSAGNALLVATSSFWEGVDVRGDALSLVIIDKL
PFTSPDDPLLKARMEDCRLRGGDPFDEVQLPDAVITLKQGVGRLIRDIDDRGVLVICDNR
LVMRPYGAVFLASLPPAPRTRDIRRAVRFLAVPPAR
>STW70552.1 ATP-dependent DNA helicase DinG [Klebsiella pneumoniae]
MALTAALKAQIAAWYKALQEQIPDFIPRPPQRQMIADVAKTLAGEEGRHLAIEAPTGVGK
TLSYLIPGIAIAREEQKTLVVSTANVALQDQIYSKDLPLLRKIIPDLRFTAAFGRGRYVC
PRNLTALASTEPSQQDLLAFLDDDLTPNNQAEQKLCATLKQDLDSYRWDGLRDHTDKAID
DGLWSRLSTDKASCLNRNCHYYRECPFFVARREIQEAEVVVANHALVMAAMESEAVLPEP
KNLLLVLDEGHHLPDVARDALEMSAEITAPWFRLQLDLFCKLVATCMEQFRPKTTPPLAN
PERLTAHCEELFELIASLNNILNLYMPAGQEAEHRFPMGELPQEVMEICQRLAKLTELLR
GLAELFLNDLSEKTGSHDVVRLHRVLLQMNRALGMFESQSKLWRLASLAQSSGAPVTKWA
TRVMRDGQIHVWFHCVGIRVSDQLERLLWRSVPHIVVTSATLRSLNSFSRLQEMSGLKEK
AGDRFVALDSPFNHVEQGKIIIPQMRYEPLIDNEEQHIAEMAAYFRQQVESKKHLGMLVL
FASGRAMNRFLEHVTDLRLMLLVQGDQPRYRLVELHRKRVESGERSVLVGLQSFAEGLDL
KGDLLSQVHIHKIAFPPIDSPVVITEGEWLKSLNRYPFEVQSLPSASFNLIQQVGRLIRS
HNCWGEVVIYDKRLLTKNYGARLLNALPVFPIEQPGVPEVIVKRKAKQTAKQTGRKRR
>SUD52559.1 helicase c2 [Pseudomonas oleovorans]
MIAAAPRILKIYPAFFVSESMLSTELKSQIQGAYSRFLEAKSLKPRYGQRLMIAEIAKVL
GTIKTDDEGKRLGDPAVVAVEAGTGTGKTVAYSLATIPTAKAAGKRLVIATATVALQEQI
VHKDLPDLLRNSGLNFSFALAKGRGRYLCLSKLDHLLQDGAAQSATAQLFEEEGFRIDVD
EQGQKLFTAMIEKLAGNKWDGDRDSWPEELEDVRWAQLTTDHSQCTNRHCPNFQQCAFYK
AREGMGKVDVIVTNHDMVLADLALGGGAVLPDPRETIYVFDEGHHLPDKAIGHFAHFTRL
RSTADWLTQIDKNLTKLLAQNPLPGDLGRLIEQVPELARELKTQQQFMFTACEEIADFKA
GEDMEGRERPRHRFVGGVVPEHLTELGLELKKGFSKLNDLFTGVTELLKEAMDGEGAVGI
ASHQAEEWYPLFGSLMARAKGNWELWLAFTAEDPEESPPMARWLTLAESGALFDIEVNAS
PILAAETLRRNLWNVAHGCLVTSATLTALGTFDRYRMRAGLPKVAVAAIVPSPFHHADAG
LLRVPDLKADPREAAAHTAAIIRELPNLVAGSRGTLVLFSSRKQMQDVFDGLDRDWRKRV
FIQGNLSKQETLNKHKARVDSGEESVLFGLASFAEGVDLPGAYCEHVVIAKIPFAVPDDP
VEAALAEWIEARGGNPFMEIAVPDASLRLVQACGRLLRTEADRGTITLLDRRVVTQRYGK
AILNALPPFRRQID
>SUD50827.1 helicase C2 [Pseudomonas oleovorans]
MSLRIAVRELCEFTAKEGDLDLRFTPSPTAQEGMAGHATVVARRGPDYVSELPLIGQFEG
LTVSGRADGFDPEFRLLEEIKTHRGDISRIPANHRLLHWAQVKIYGWLLCQELGFDELDL
AVVYFNVMTQQETVFRERHSAASLGEFFALHCRRYIEWARQEQAHQQARNQALDALEFPY
GEFRHGQRQLAEAVYRAARDGHYLLAQATTGIGKTLGTLFPQLKAMPGQQLDRLFFLSAK
TPGRRLALDALQRLREPDTPLRVLEHVARDKACEHPSKACHGDSCPLAKGFYDRLPAARS
AALKERWLDQQAVRNIAIAHGVCPYYLSQELCRWSDVVVGDYNYYFDLGALLHSLTLINQ
WRVCLLVDEAHNLVERGRGMYSAELDQARFKAMCRDAPKRLKSVLERVDRHWDQLHREQE
VPYQVYPLAPDLLLAALGKAVSAITDLLTDQPEGNGGELLSFYMDAMLFCRLAESFGPHS
LFDINRIEAGNGRSYSTLCIRNILPAPFLGPRFEDAHSATLFSATLSPSHYYLDLLGLPE
ETQCLDVASPFSAEQLHVQVVRNLSTRYQHRDASLAPICQLMARQYAERPGNYLAFFSSY
QYLEQVLQELRCDHPQIPVWTQSRQMDEAARQGFIERFQIGGRGIGFAVLGGVFGEGVDL
PGERLIGAFVATIGLAQLNPINEEIRQRMDTLFGNGYDYTYLYPGLQKVVQAAGRVIRTP
EDQGVLYLIDDRFARPEVRRLLPSWWQVELLRLPYKTPTPEPQPDL
>SUD61988.1 helicase C2 [Pseudomonas oleovorans]
MSLRIAVRELCEFTAKEGDLDLRFTPSPTAQEGMAGHATVVARRGPDYVSELPLIGQFEG
LTVSGRADGFDPEFRLLEEIKTHRGDISRIPANHRLLHWAQVKIYGWLLCQELGFEELDL
AVVYFNVMTQQETVFRERHSAASLGEFFALHCRRYIEWARQEQAHQHARNQALEALEFPY
GEFRHGQRQLAEAVYRAARDGHYLLAQATTGIGKTLGTLFPQLKAMPGQQIDRLFFLSAK
TPGRRLALDALQRLREPDTPLRVLEHVARDKACEHPSKACHGDSCPLAKGFYDRLPAARS
AALKERWLDQQAVRNIAIAHGVCPYYLSQELCRWSDVVVGDYNYYFDLGALLHSLTLINQ
WRVCLLVDEAHNLVERGRGMYSAELDQARFKAMCRDAPKRLKSVLERVDRHWDQLHREQE
VPYQVYPLAPDLLLAALGKAVSAITDLLTDQPEGNGGELLSFYMDAMLFCRLAESFGPHS
LFDINRIEAGNGRSYSTLCIRNILPAPFLGPRFEDAHSATLFSATLSPSHYYLDLLGLPE
ETQCLDVASPFSAEQLHVQAVRNLSTRYQHRDASLAPICQLMARQYAERPGNYLAFFSSY
QYLEQVLQELRRDHPQIPVWTQSRQMDEAARQGFIERFQIGGRGIGFAVLGGVFGEGVDL
PGERLIGAFVATLGLAQLNPINEEIRQRMDTLFGNGYDYTYLYPGLQKVVQAAGRVIRTP
EDQGVLYLIDDRFARPEVRRLLPSWWQVELLRLPHKTSTPEPQPDL
>SUD61114.1 helicase c2 [Pseudomonas oleovorans]
MLSTELKSQIQGAYSRFLEAKSLKPRYGQRLMIAEIAKVLGTIKTDDEGKRLGDPAVVAV
EAGTGTGKTVAYSLATIPTAKAAGKRLVIATATVALQEQIVHKDLPDLLRNSGLNFSFAL
AKGRGRYLCLTKLDHLLQDGAAQSATAQLFEEEGFRIDVDEQGQKLFTAMIEKLAGNKWD
GDRDSWPEELEDSRWAQLTTDHSQCTNRHCPNFQQCAFYKAREGMGKVDVIVTNHDMVLA
DLALGGGAVLPDPRETIYVFDEGHHLPDKAIGHFAHFTRLRSTADWLTQIDKNLTKLLAQ
NPLPGDLGRLIEQVPELARELKTQQQFMFSACEEVADFKAGEDMEGRERPRHRFVGGVVP
EHLAELGLELKKGFSKLNDLFTGVTELLKEAMDGEGAVGIASHQAEEWYPLFGSLMARAK
GNWELWLAFTAEDPEESPPMARWLTLAESGALFDIEVNASPILAAETLRRNLWNVAHGCL
VTSATLTALGTFDRYRMRAGLPKVAVAAIVPSPFHHADAGLLRVPDLKADPREAAAHTAA
IIRELPNLVAGSRGTLVLFSSRKQMQDVFDGLDRDWRKRVFIQGNLSKQETLNKHKARVD
SGEESVLFGLASFAEGVDLPGAYCEHVVIAKIPFAVPDDPVEAALAEWIEARGGNPFMEI
AVPDASLRLVQACGRLLRTEADRGTITLLDRRVVTQRYGKAILNALPPFRRQID
>RDE64929.1 ATP-dependent DNA helicase [Aeromonas veronii]
MTIQTLFKPDGPLASHIDGFKARAPQLEMAEAVARAIKSGGRLLVEAGTGTGKTYAYLVP
ALESGKRVVISTGSKNLQEQLFYRDLPTITGALSYTPPVALLKGRSNYLCIERMNRLLSE
SHLQKPEILNDLVKVKSWSTATDNGDVGDIPGLQENAEILAHVTSTNDNCLGRDCPYYDD
CHLVVARRRAMDAQVVVINHHLFFADMAVKDTGFGELVPEAQVYVFDEAHQLPEIATNYF
GKSVGSRTIQDLAQDIQLAYRAEAHDMAQLGKAADRLAIASQDLRLAFGVDGGRGNTRDM
LRQPLWGQALARLNDAIGLCYEVLKLALGRGEQLDHAFERISELRTRLGEVLAVNQTGFS
YWYDCSRLHFTLNLTPLSVAERFSAEVQRPEVAWVFTSATLTVDMRFDHFKAELGLAGSA
ELILDSPFDYGEQARLCVPRYLPEPNAFGRGEQLANLMIPLINKTPGGCFFLCTSHQVMR
QVAEVLRREIGRTVLLQGEDNKQRLLKEFVENGRAVLVATSSFWEGIDVRGAALSCVIID
KLPFASPDDPLLKARVDDCKLKGGDPFADLQLPKAVIALKQGVGRLIRDRSDHGVLVICD
PRMVNKPYGATFIKSLPAIPRTRELGTLGSFFDRTERGE
>RDE59407.1 ATP-dependent DNA helicase DinG [Aeromonas veronii]
MLSTRLKATIRQTYRQISDGLPGFVPRKEQNFLVAEIAKTLTGEYDKQRRILVAEAGTGI
GKSLSYAQGAIPVARLTQKKLVISTATVALQEQLIHKDLPFYHRHSELPFRFMLVKGRQR
YCCEHLLEQAASGAEMANFELDFGSLSKTKPSDSDKDRYQALWQAYTNGKWDGDRDNWPE
PIPDTCWDRIAADRHTCNKALSHHQHCPFHRARNDMESADVLVVNHALLLSDLTMGGGII
LPPPDECIYVLDEAHHLPTIARDHGAASASVKGSRRWLEKLVQSAGKLARTLNKESLLDP
QLKLQDALASIQPDLKAVEQWLSANDRLFGTEPHYRFAEGVLPDPLPMLAENLKESSKKA
LRALDRMQGAIGEALKDGEIRRKEAEPLLAESGFHLQRLDSFCALWEMLGRHVPTGKTPL
ARWMAKSDDGDIWLHASPIEVGYLLEEWLWSKCLGAVLVSATLTALSSFSYFRHQVGLKE
HDGTRYLRLRSPFDYQKAELYLPKMEHEPNSPAFTNELISVLPRILAGKEASLVLFSSYR
QMNEVAVGLRAKGLSLLVQGEASRNALLTLHKQKCDGGQASILFGTGSFSEGLDLPGHYL
TNLVITKLPFAVPNSPVEEATAEWVEQRGGNPFLQLTVPEASRKLIQACGRLIRKEADRG
RVTILDRRLLTKRYGKGLLDALPPFTRRIE
>AOS91398.1 ATP-dependent helicase [Mycobacterium chimaera]
MTTSDVSVHELLATAVAALGGSERSGQQEMADAVARAFATDEHLVVQAGTGTGKSLAYLV
PAIVHALDDDSPVVVSTATIALQRQLVDRDLPRLIDALADALPRRPQFALLKGRRNYLCL
NKIHNGGAADGDDVDGRPQEELFNPMAVSALGRDVQRLTEWASTTESGDRDDLKPGVPDR
SWSQVSVSARECLGVARCPFGTECFSERARGLAGRADVVVTNHALLAIDAVAESAVLPEH
ALLVVDEAHELVDRVTSVATAELTSAALGVASRRISRLVSPELVQRLDATTANFAAAIHD
GTPGRIDRLDEDLATYLTALRDVATAARSAIDTTNDAKAAAARAEAVAALSEISETASRV
LASFGPAIPDRTDVVWLEHEENRGAPRPVLRVAPLSVAGLLRQRVFSRSTVVLTSATLTI
GGSFDAMAAAWGLTAPTSDDGGDARWRGLDVGSPFQHAKAGILYVAAHLPPPGRDGVGSA
EQLTEIAELITAADGRTLGLFSSMRAARAAAEAMRERLSTPVLCQGDDSTSALVERFSAD
PQTSLFGTLSLWQGVDVPGPSLSLVLIDRIPFPRPDDPLLGARQRAVAARGGNGFMAVAA
SHAALLLAQGSGRLLRRVTDRGVVAVLDSRMVTAGYGGYLRASLPPFWQTTNGAQVREAL
QRLRTAEDSQEGLSA
>RCV89311.1 ATP-dependent DNA helicase DinG [Halomonas sp. TQ8S]
MLDKTLKDEIQTAYRQVVERLDLTPRYGQRLMIAEIARTLGGIQSNDDGKRTNDTHICVL
EAGTGTGKTLAYLLAALPIAKARGKRLVISTATVALQEQVLNQDLPSLAEHSGIAFRYAL
AKGRGRYVCVARLDQALDGVEPNPTLSLFEQSLQEQSADFTGLATRMGEAYGQGEWEGDR
DTWRETIDDQHWRRLTVDHRQCTGRRCGHFAACAFFRARRELENADIIVANHDLVLADLA
LGGGAILPDPADCLYVFDEGHHLPDKALSHFAYRFAVNGCLRWLQTLKSSLTDLNQALAV
QPTIARLLAGFPDLFHALEPALGDVFSSGHQLTQRPNGLSEGETTWQQRFTKGEIPDGLH
EQATQLVVMFAQLSRNLESISDILRESLDPDKTTGLDREQADDWLPLIALVHGRAVDAHA
LWQAYSERDPENEPPRARWLTLTRVNGEAELQFSASPVSAAHTLAKNLWGRCYGAVVTSA
TLTALGRFERIQERAGLAGRYRYQSLPSPFDYSNAVLSIPADAMDPGDREAHEQAIVSFV
SKLGESEAVLVLFSSRAQLRAVEKALPESLKARVLAQDALPKRELIERHRAAVDRSEGSI
IFGLASFAEGIDLPGEYLTHVVITRLPFAVPDDPVGATLAEWIESQGGNPFMRISVPDAS
IKLVQACGRLIRKETDIGRITLLDRRVLTRRYGQALLDALPPFRREIGT
>SSF21794.1 dinG family ATP-dependent helicase YoaA [Klebsiella pneumoniae]
MIDDFAADGQLAKAIPGFKPREPQRQMAVAVSEAIEASRPLVVEAGTGTGKTYAYLAPAL
RAKKKVIISTGSKALQDQLYSRDLPTVAKALKFTGKLALLKGRSNYLCLERLEQQALAGG
DLPVQTLSDVILLRSWSNQTQDGDISTCASVAEDSQAWPLVTSTNDNCLGSDCPLYKDCF
VVKARKKAMDADVVVVNHHLFLADMVVKESGFAELIPEAEVMIFDEAHQLPDIASQYFGQ
SLSSRQLLDLAKDITIAYRTELKDTQQLQKCADRLAQSAQDFRLQLGDPGYRGNLRELLA
DSHIQRALLLLDDALELCYDVAKLSQGRSALLDAAFERATLYRGRLKRLKEINQPGYSYW
YECTSRHFTLALTPLTVAEKFKEVMAQKSGSWIFTSATLSVNDDLHHFTARLGIDEAQTL
LLPSPFDYQHQALLCVPRNLPLPNQPGAARHLAAMLKPLIEANDGRCFMLCTSHAMMRDL
AEQFRATMTLPVLLQGETSKGQLLQQFVSAGNALLVATSSFWEGVDVRGDALSLVIIDKL
PFTSPDDPLLKARMEDCRLRGGDPFDEVQLPDAVITLKQGVGRLIRDIDDRGVLVICDNR
LVMRPYGAVFLASLPPAPRTRDIRRAVRFLAVPPAR
>RAV15495.1 ATP-dependent helicase [Mycobacterium colombiense]
MSVSELLATAVAALGGSERSGQQEMAAAVARAFATEEHLVVQAGTGTGKSLAYLVPAIVH
ALEDDSPVVVSTATIALQRQLVDRDLPRLVDALADALPRRPQFALLKGRRNYLCLNKIHN
GAAADGEEADDRPQEELFNPMAVSALGRDVQRLTEWASSTDSGDRDDLKPGVPDRSWSQV
SVSARECLGVTRCPFGTECFSERARGRAGQADIVVTNHALLAIDAVAESAVLPEHALLVV
DEAHELVDRVTSVATAELTSAALGLTARRIARLVEPELIQRLEATTANFASVIHDGTPGR
IDRLDEELATYLTSLRDVATAARSAIDSTNDPKAASARAEAVAALSEISDTASRVLASFG
PAIPDRTDVVWLEHEEVRGAARPVLRVAPLSVAGLLRSRVFSRSTAVLTSATLIIGGSFD
AMAAAWGLTGEDDDHPKWRGLDVGSPFQHAKAGILYVAAHLPPPGRDGTGSAEQLSEIAE
LITAADGRTLGLFSSMRAARAAAEAMRDRLATPVLCQGDDSTSALVEQFSADPQTSLFGT
LSLWQGVDVPGPSLSLVLIDRIPFPRPDDPLLGARQRAVAARGGNGFMAVAASHAALLLA
QGSGRLLRRVSDRGVVAVLDSRMVTAGYGGYLRASLPPFWQTTNGEQVRQALQRLRTAPA
QEGLSA
>SPX91391.1 DNA helicase, Rad3 [Mycobacterium xenopi]
MPDLLAAAVAAIGGSQRSGQLEMATAVAHAFETGEHLAVQAGTGTGKSLAYLVPAIVRAV
CDDTPVVVSTATIALQRQLVDRDLPQLVDALADALPRRPRFALLKGRQNYLCLNKIHNGT
DADTPQDELFEPLAVTALGRDVQRLTAWASTTDTGDRDDVKPGVADRSWAHVSVSARECL
GVARCPFGGQCFAERARGRAGAADLVVTNHALLAIDALAESAVLPDHELLVVDEAHELAN
RVTAVVTAELSAPALGIVHRRASRLIDSELAERLQAATTIVSSAIHDAVPGRIDRIDDQM
ATHLTALRDAANKARAAIDTAPGDPKAAAARLEAVVGLTEIEDTAARILASFTPTIPERT
DVVWLEHEENRGATRAVLKVAPLSVAGLLRERLFARSTVVLTSATLTVGGNFDAMAAAWG
LTGDGGDPPRWRGLDVGSPFAHARAGILYVAAHLPPPGRDGTGSVEQLNEIAGLVDAAGG
RTLGLFSSMRAARAAAEAMRDRLSTPVLCQGDDSTAALVERFAADPATSLFGTLSLWQGV
DVPGPSLSLVIIDRIPFPRPDDPLLSARQRAVAARGRNGFMTVAASHAALLLAQGAGRLL
RSVDDRGVVAVLDSRMATARYGGYLRASLPPFWTTTDAAQVRQALERLRSAT
>AWK71989.1 ATP-dependent helicase [Rhodococcus sp. S2-17]
MPENLPNVPELLRTAVRSLGGAERSNQLTMASAVAHSIDTGEHLAVQAGTGTGKSLAYLV
PSVRHAVQSGKTVVVSTATIALQRQLIDRDMPRLADALEDSLGRRPHFAILKGRNNYLCM
NKIHTGAADEPRTDELFDPFAVSRLGREVQRLTEWSSETDTGDRDDLAPGVSDKAWRQVS
VTARECLGKSRCPVGEDCFAERARSEASQVDVVVTNHALLAIDAITGIAILPEHDVVVID
EAHELVDRVTNVATAELAASTISAAARRCTKLVEEQDADRLEAAGEGWAALLEELRPERW
EALPPGAAPALAAVRDAAWSLRTAIGPSRPGMALSDPEAAAARNTALAAVEEVHDSAVRV
LSAFDEPDPAQRRDVVWLAADDNRGSVRRVVRMAPLSVGGLLRSRLFAESTVVLTSATLT
VGGSFDGLAVNWGLPAESSVVIDPALATGTEAPSDANTLKWNALDVGSPFDHARAGILYI
AKHLPPPGRDGLVPSYLDEIAELVAAAGGRTLGLFSSMRAAKAAAEAMRERLDTPVLCQG
DDSTGALVRAFAGDEPTSLFGTLSLWQGVDVPGPSLSLVILDRIPFPRPDDPLLVARQKA
VESRGGNGFLSVAANHAALLLAQGVGRLLRSVDDKGVVAVLDPRLATARYSGYLRASLPP
FWETSDPEVVRKALGRIRDSRS
>PSV33327.1 ATP-dependent DNA helicase DinG [Photobacterium sp. GB-72]
MLHSQVKTDIKQCYENLGKQLDNFIPRRAQNYLVSEIAKTLAGEYHKKNRMLVAEAGTGI
GKSLAYLLGGIPFALFNNKKLLISTATVALQEQLINKDLPLFNQIFPKEFSFILAKGRQR
YCCNHKLEACCSPDGDPQLAMWEEKPKKSDLDLLKRMLKATEQKKWDGDRDSWPTTIPDR
VWMQIMADKHSCHAGMPKHRTCPFAKAREHLDKADVIVANHALLMADIELGGGVILPEPE
QTIYVIDEAHHLPQVARDFSSAAASLKGAASWLEKLNQNVSKYAELADYQKANRFQNAIQ
DNIQHLIPTLSQIANNIDPAIFNKDGVYRFEHGELPQWLEEEAKGCKEASKKVMQSLGKI
QDLISERTKENEIIPRLGEQALTEIGFYLQRVENLEKVWTLMAQPNNKKGAPLARWIEKS
PERENDYIIEVSPLEVGYRLDQLLWSRAAGSILVSATLRALNQFNFFCRQAGVSETDGTR
FLALASPFDYQNNARLVIPSLKMEPQAEAFTDLLIEILPEYLEGETASLVLFSSYWQMNK
VAEALRPLAKKNKWELLVQGEESRNETLKKHKENCKSGKASILFGTGSFSEGLDLPGDLL
TNLIITKIPFAVPTSPVEEAHAEYIESRGGNPFLQISVPEASKKLIQSVGRLLRKEQDSG
RVVILDRRIITRRYGKSLLDSLPPFKRVIEYN
>PSV33274.1 ATP-dependent helicase [Photobacterium sp. GB-72]
MITKFFASGGALDKAIPGFQARQPQIDMANAVADAIKSESQLVVEAGTGTGKTFAYVIPA
LLSGKKTIISTGSKNLQEQLFHRDLPLMADAIGFTGRVALLKGRANYLCVDRLNRQVIES
HDVESDPTLLTQLVKIRQWSSSSKSGDFGECEDVAEDSPVIPLITSTNDNCLGRECPSYD
DCFVVKARRKAMEADVVVVNHHLFLADLAIKETGFGELIPEAEVFIFDEAHQMPDIASQY
FGQSLTSRQLIELAKDIDIGYRTEARDMRQLQKTADRLQQAAFEMRIILGDPGYRGNWRE
ASQTPAVQRELTRLSDALDLTYDVLKLALGRSQLLDTAFERAATLKAKLKRVSDTAITGY
SYWYECTPRQFSLNITPLSVADKFKEQMAEQKGAWIFTSATLAVDENFTHFSHRLGLEPK
QQFSLESPFDYNEQALLCVPRHLPEPNSYGLANKLVDMLAPVIEANNGRCFFLCTSHQMV
RDLAEGFREKLSLPVLAQGETTKQKLLNEYLAHGNALLVATGAFWEGIDVRGQALSCVII
DKLPFTAPDDPLLKARIEDCRMRGGDPFADVQVPDAVITLKQGVGRLIRDTKDKGALIIC
DNRLVTRHYGAVFLRSLPPIPRTRSVEGVSDFLSTINNNNVIEDDNQHSEA
>AUV95730.1 ATP-dependent DNA helicase DinG (plasmid) [Klebsiella oxytoca]
MSKTKPTTSDIIAQAYQSFLDKKGVSARAGQKRMMNLCYGLVNGIEVDSNGERTGNPAVC
VIEAGTGTGKTLGYSIPLIPLAKAKGKTLILSTATVALQEQIVYKDLPDIRASAGLDFTF
SMAKGRGRYFCKLRANRQSDKEMNLFGHENENIKTLRDEFDNDLWNGDRDTYPVEVRDDI
WQKVNAVGGQCASHHCPYYKSCPFFAARKELGKVDVIIANHDIVLSDLSLGGGVVLPEPK
QSIYVFDEGHHLTSKAINHFSSSCSIDATQKWIDEIFDMVIPLVDNYDEEMERLVTNLHA
QVSKLKKELLETKDFLLRTLPFKSEYDNRETCIFPSGETPKEVINYAKSVGRILNDMKST
NSKMAKIIDDQSKSTPETGEHKMIVGELENRLDSLVTAWSNFVNVKYRDKNGIPFARWVE
VNREKKNEVIINSSPVHAGDMLMKDVWKVVHSAIITSATIRTLGKFDAYLDQAGLPPETP
TLLAQSPFNYEENGVLFIPKMRFSPKDVDGHTHEVGAVLPKLVGRLKGCLVLFASKRQMT
DVFAMMPDTLKDSILMQTTLPKSEIVARHKLRIDRGEASVIFGMASFSEGVDLPGDYCNN
VIITKLPFTVPTDPVSLTLAEWMDSVGRNTFEEISVPDACIKLIQSVGRLIRTESDTGAV
TILDNRLVTKKYGKGILDSLPPFRRVIR
>AUV93331.1 ATP-dependent DNA helicase DinG [Klebsiella oxytoca]
MALTAALKAQIAAWYKALQEQIPDFIPRPPQRQMIADVAKTLAGEEGRHLAIEAPTGVGK
TLSYLIPGIAIAREEQKTLVVSTANVALQDQIYSKDLPLLRKIIPDLRFTAAFGRGRYVC
PRNLAALASTEPTQQDLLAFLDDELTPNNQAEQKLCATLKADLDSYKWDGLRDHTDKNVD
DALWSRLSTDKASCLNRNCHYYRECPFFVARREIQEAEVVVANHALVMAAMESEAVLPEP
KHLLLVLDEGHHLPEVARDALEMSAEITAPWYRLQLDLFTKLVATCMEQFRPKTTPPLAN
PERLNGHCEELYELISSLNNILNLYMPAGQEAEHRFPMGELPQEVMEICQRLAKLTETLR
GLAELFLNDLGEKTGSHDVVRLHRVLLQMNRALGMFESQSKLWRLASLAQSSGAPVTKWV
TRDLRDGQMHIWFHCVGIRVSDQLERLLWRSVPHIVVTSATLRSLNSFSRLQEMSGLKEK
AGDRFVALDSPFNHVEQGKIVIPQMHYEPLIDNEEQHIAEMAAYFREQVESKKHLGMLVL
FASGRAMQRFLEQVTDLRLLLLVQGDKPRYRLVELHRKRVEGGERSVLVGLQSFAEGLDL
KGELLSQVHIHKIAFPPIDSPVVITEGEWLKSLNRYPFEVQSLPSASFNLIQQVGRLIRS
HSCWGEVVIYDKRLLTKNYGKRLLNALPIFPIEQPAVPEVIVKTKTKQTRRKRR
>AUV91715.1 ATP-dependent DNA helicase [Klebsiella oxytoca]
MIDDFAADGQLASAIAGFKPREPQRQMAFAVASAIEETRPLVVEAGTGTGKTYAYLAPAL
RANKKVIISTGSKALQDQLYSRDLPTVAKALKYTGKLALLKGRSNYLCLERLEQQALAGG
DLPVQTLSDVILLRSWSNQTVDGDISTCVSVAEDSQAWPLVTSTNDNCLGSDCPLYKDCF
VVKARKKAMDADVVVVNHHLFLADMVVKESGFAELIPEAEVMIFDEAHQLPDIASQYFGQ
SLSSRQLLDLAKDITIAYRTELKDTQQLQKCADRLAQSAQDFRLQLGEPGYRGNLRELLA
DNNIQRALLLLDDALELCYDVAKLSLGRSALLDAAFERATVYRGRLKRLKETNQPGFSYW
YECTSRNFTLALTPLTVADKFKEVMAQKSGSWIFTSATLSVNDDLHHFTDRLGIGEAQTL
LLPSPFDYAHQALLCVPRNLPLPNQPGAARHLAAMLKPLIEANDGRCFMLCTSHAMMRDL
AEQFRATMTLPVLLQGETSKGQLLQQFVSAGNALLVATSSFWEGVDVRGDALSLVIIDKL
PFTSPDDPLLKARMEDCRLRGGDPFDEVQLPDAVITLKQGVGRLIRDIDDRGVLVICDNR
LVMRPYGAVFLASLPPAPRTRDIRRAVRFLAVPPAR
>GAY17932.1 putative ATP-dependent helicase DinG homolog [Mycobacterium sp. shizuoka-1]
MTELLATAVAALGGQQRPGQVQMAEAVARAFADGKHLAVQAGTGTGKSLAYLVPAIARAV
ADETPVVVSTATIALQRQLVDRDLPRLVDALADALPRRPRFALLKGRRNYLCLNKIHNGA
GEESADAPQEELFEPVAATALGRDVARLTAWASSTETGDRDELRPGVPDRSWSQVSVSAR
ECLGMARCPYGSDCFSERARGEAGRAEIIVTNHALLAIDAIADAAVLPEHEYLVVDEAHE
LVDRVTSVATAELTPAPLGVATRRIARLVSPHLVQRMEAAVATFSSAIHDATPGRLDYLD
DELATYLTALRDAATAARGDIDPSPKDPKAAAARTEAIAALTEIGDAASRALDSFVPAIP
DRTEVVWLDHEDAGRSGATRGSGGGAVRPVLRVAPLSVAGLLRTRLFDSATTVLTSATLT
IGGSFDAMAGAWGLSDGPSWTPLDVGSPFEHAKSGILYVAAHLPPPGRDSAGNAEQLDEI
AALIDAAGGRTLGLFSSMRAAKAAAEALRARIDTPILCQGEDSTAVLIERFAADPETSLF
GTLSLWQGVDVPGPSLSLVLIDRIPFPRPDDPLLTARQRAVAARGGNGFMTVAAAHAALL
LAQGAGRLLRRADDRGVVAVLDSRMATARYGGYLRASLPPFWPTTDPAQVKQALGRLRDN
VSP
>PKZ63018.1 ATP-dependent helicase [Gordonia terrae]
MPNTPPVTDLLDAAVTALGGRRRDGQVAMASAVAHAIDTGEHLAVQAGTGTGKSLAYLVP
AIRHAVESGRTVVVSTATIALQRQLIERDLPRLAKALKKPIGREPTFAILKGRGNYLCLN
KIHSGTAEEPDTELFDPFELSRTGREVTRLREWSSDTETGDRDDLVPGVSDRSWRQVSVT
ARECLGAANCSYGEDCFAEQSRRRSGKVDVVVTNHALLAINATSPANVLPEHDVVIIDEA
HELVDRMTSVATDELSAASVALVARRCGKLVDEETADALLGAGEQLGELLDSAPMRQWTG
LPADATAVLVMLRDRLWQARTAIGPVRMAGADDGAAAARSAALTSLEDMHDTVVRILGAF
DEPDEAKRRDVVWASLDTSRRGAEPRPILHIAPLSVGGLLRASLFADATVILTSATLTIG
GSFDALAATWGLPASGRGTDRPVTDETNVSDVTASGKAVPSDSGSARWTGLDAGSPFDYP
RSAILYVARHLPRPDRSGIASRTMDEIAELVNSAGGRTLGLFSSMRAAREAADAIRDRTD
HPVLCQGDDTTSTLVRRFADDPATCLFGTLSLWQGVDVPGPSLSLVLIDRIPFPRPDDPL
LTARQRAVDARGGNGFLSVAANHAALLLAQGAGRLLRSVDDRGVVAVLDSRLATAGYGGY
LLASLPPMWRTTDPAVVRSALARLTDPARSVG
>PKG53076.1 ATP-dependent DNA helicase DinG [Halomonas sp. MES3-P3E]
MLDDALKSEIQDAYRRVVDTLELTPRYGQRMMIAEIARTLGNIESDSEGKRTSDTHVCVL
EAGTGTGKTLAYLIAALPIAKARGKRLIISTATVALQEQVLNQDLPSLASHSGIPFRYAL
AKGRGRYVCVARLDQALEGTEPNPTLSLFEQSLQTQSSDFTVIASDMAQAYGQGEWEGDR
DNWPESIDDAHWRRLTVDHRQCTGRRCGHFGACAFFRSRRELENADVIVANHDLVLADLA
LGGGAILPDPADCIFVFDEGHHLPEKALSHFAHRFAVHGCLRWLKTLRSSLTDLHQALAI
QPTVSRLLVSLPELIHNLEPALGDVFSMGHQLAERPNGLADEEATHQSRFEKGQVPDALR
EQAQQLLVMFASLSRCLESISDILRESLDPDKQTGLDREQAETWLPLVALLHGRALEAHA
LWQVFSEQDIANEAPSARWITLSRVAGEPEVEFSASPVSAAHTLAKHLWGRCHGAVVTSA
TLTALGRFERLQERAGLANRYRYQALPSPFDYANAVLRVPKEATDPGDRDAHERAIVTFV
SQLADKEAALVLFSSRAQLRAVDKALPASMKERVLAQDALPKRELIERHRAAVDRGEGSI
IFGLASFAEGIDLPGDYLTHVVITRLPFAVPDDPVGATLAEWIESQGGNAFMRISVPDAS
IKLVQACGRLIRKESDRGTITLLDKRVITRRYGQALLDALPPFRREISR
>PKG49126.1 ATP-dependent DNA helicase [Halomonas sp. MES3-P3E]
MSTTYRVAVRALCDFTAREGDLDHRFTPAPSAREGIEGHSLVASRRGADYIAELPLSGVF
EGVVVTGRADGFDPVAIRLEEIKTHRGSLERMSANQRALHWAQVKVYGALLCAERSLEQI
TLTLVYLDIASGKETLLSQDASAAELQAFFASQCRRFLSWAKQEADHRQRRNAGLQTLRF
PHAAFRPGQRELAEDVYKAASTGRCLLAQAPTGIGKTLGTLFPMLLAMPRQQLDRIAFLT
MKTPGRRLALDALATLRASQSDEAQPLRVLELVARDKACEYPDRACHGESCPLAAGFYDR
LPVARQAAVEEGWLDREALREVALAHDVCPYYLSQELARWADMIVGDVNHWFDSHALLHG
LAQANDWRTGVLVDEAHNLVERARGMYSAKLDQQRFNRIRRSSPKALAGPLGRLARQWQN
VVKDAGLENEGGQGKPAYRLLTALPDKLVAAAQQVGSAITDYLGEHPEQTSFELQELLFE
ALAFCRLAERFGEHSLCDITRHGRGRAVLGLRNLIPADFLAARFNTAHSVVLFSATLNPA
HYYRDLLGLPENTPWREVVSPFSACQLEVRIRSDISTRFHDREASIEPMVAAMAQQYQRK
PGHYLAFFSSFAYLEAALNHFREAHPGVPVFSQTRGMPEAAREAFLARFTPGGKGIGFAV
LGGAFAEGIDLPGDRLIGAFIATLGLPPFNDFNEALKARLNARFGQGDDYTYRIPGMIKV
VQAAGRVIRSPEDEGVVVLMDDRFAQASVRSLLPSWWSLGNPNP
>PJX13418.1 ATP-dependent DNA helicase DinG [Halomonas sp. 141]
MLDNALKADIQQAYRNVVEQLALTPRYGQRLMIAEIARTLGDIQCDSDGKRTSDSHVCVL
EAGTGTGKTLAYLIAGLPIAKAKGKRLIVSTATVALQEQVLHQDLPSLAQHSGIAFRYAL
AKGRGRYVCVARLDQALEGSEPNPTMSLFEHSLQSDSSDYQVLASDLADAYGKGEWQGDR
DTWPDTIDDAHWRQLTVDHRQCTGRRCGHFGACAFFRSRRELEDADVIVANHDLVLADLA
LGGGAILPDPADCIFIFDEGHHLPDKALSHFAHRFAVHGCLRWLKTLRSSLTDLHQGLAV
QPTVARLLASLPEVLHGLEPALGDVFSLGHQLAGREQGLADEEASHQQRFEKGEVPEALR
EQARQLLVMFATLSRSLESIADILRESLDPDKQTGLDRDQAEAWLPLVALLHGRALEAHA
LWQAFSEQDPPNAPPCARWITLSRVAGEPEIEFSASPVSAAHTLAKHLWGRCHGAVVTSA
TLTALGRFERIQERAGLASRYRYQALPSPFDYANAVLRVPVEATDPSDREAHERAIVRCV
SQLGEDEAVLVLFSSRAQLRAVEKVLPAALKERLLAQDALPKRELIERHRAAVDSGKGSI
IFGLASFAEGIDLPGDYLTHVVITRLPFAVPDDPVGATLAEWIESQGGNSFMRISVPDAS
IKLVQACGRLIRKENDRGVITLLDRRVITRRYGQALLDALPPFRRDIQA
>PJX12840.1 ATP-dependent DNA helicase [Halomonas sp. 141]
MSRYRVAVRTLCDFTARQGDLDHRFTPAPSAQEGIEGHALVARRREKIPGYLAELPLSAE
YQGLRVSGRADGFDVAGNCVEEVKTHRGSLARMADNQRALHWAQVKVYGALLCAERGLAH
ITLALVYLEIASGQETRLTCEARADELETFFAHQCQRFLAWADREAAHRERRDAWLATLS
FPHADFRPGQRALAEDVFKAASTGRCLLAQAPTGIGKTLGTLFPMLSAMPRQRLDRIAFL
TMKTPGRRLALDALTRLQAPAQPLRVLELVARDKACEHPGTACQGDACPLAKGFYDRLPA
ARQAAVEHGWLDREALREVALAHQVCPYYLGQELARWADVAVGDVNHWFDSHALLHGLAQ
ANDWRVGLLVDEAHNLVERARGMYSAALSQQRLSYLRRHSPPALAKPLARVGRQWQALNK
AVADHAPERRYHLLDTLPTKLLGALHTLAGAITDYLVEHPDGASQTLQELLFEALAFCRL
AEQFGDHSLCDLDVAGKGSAVLGLRNVIPADFLGPRFKRAHCAVLFSATLSPFHYYRDLL
GLPEHSVWREVASPFVAQQLEVQLRTDISTRYHHRGASVAPIVATLAAQYQRHPGHYLAF
FSSFAYLEQVLAAFAQAHPDIPVFAQTRSMQEAERDAFLARFTPGGCGIGFAVLGGAFAE
GIDLPGERLIGAFVATLGLPPFNDFNEALKARLQARFGRGDDYTYRVPGMVKVVQAAGRV
IRGPEDRGVVVLMDDRFSQARIRALLPRWWQLDTP
>PHH15196.1 ATP-dependent DNA helicase [Klebsiella oxytoca]
MIDDFAADGQLASAIAGFKPREPQRQMAFAVASAIEETRPLVVEAGTGTGKTYAYLAPAL
RANKKVIISTGSKALQDQLYSRDLPTVAKALNFTGKLALLKGRSNYLCLERLEQQALAGG
DLPVQTLSDVILLRSWSNQTVDGDISTCVSVAEDSQAWPLATSTNDNCLGSDCPLYKDCF
VVKARKKAMDADVVVVNHHLFLADMVVKESGFAELIPEAEVMIFDEAHQLPDIASQYFGQ
SLSSRQLMDLAKDITIAYRTELKDTQQLQKCADRLAQSTQDFRLQLGEPGYRGNLRELLA
DNNIQRSLLLLDDALELCYDVAKLSLGRSALLDAAFERATVYRGRLKRLKETNQPGFSYW
YECTSRNFTLALTPLTVADKFKEVMAQKSGSWIFTSATLSVNDDLHHFTDRLGIGDAQTL
LLPSPFDYAHQALLCVPRNLPLPNQPGAARHLAAMLKPLIEANDGRCFMLCTSHAMMRDL
AEQFRATMTLPVLLQGETSKGQLLQQFVSAGNALLVATSSFWEGVDVRGDALSLVIIDKL
PFTSPDDPLLKARMEDCRLRGGDPFDEVQLPDAVITLKQGVGRLIRDIDDRGVLVICDNR
LVMRPYGAVFLASLPPAPRTRDIRRAVRFLAVPSAR
>PHH13910.1 ATP-dependent DNA helicase DinG [Klebsiella oxytoca]
MALTAALKAQIAAWYKALQEQIPDFIPRPPQRQMIADVAKTLAGEEGRHLAIEAPTGVGK
TLSYLIPGIAIAREEQKTLVVSTANVALQDQIYSKDLPLLRKIIPDLRFTAAFGRGRYVC
PRNLAALASTEPTQQDLLAFLDDELTPNNQAEQKLCATLKADLDSYKWDGLRDHTDKNVD
DSLWSRLSTDKASCLNRNCHYYRECPFFVARREIQEAEVVVANHALVMAAMESEAVLPEP
KHLLLVLDEGHHLPEVARDALEMSAEITTPWYRLQLDLFTKLVATCMEQFRPKTTPPLAN
PERLTGHCEELFELISSLNNILTLYMPAGQEAEHRFPMGELPQEVMEICQRLAKLTETLR
GLAELFLNDLGEKTGTHDVVRLHRVLLQMNRALGMFESQSKLWRLASLAQSSGAPVTKWV
TRDLRDGQMHIWFHCVGIRVSDQLERLLWRSVPHIVVTSATLRSLNSFSRLQEMSGLKEK
AGDRFVALDSPFNHVEQGKIVIPQMHYEPLIDNEEQHIAEMAAYFREQVESKKHLGMLVL
FASGRAMQRFLEHVTDLRLLLLVQGDKPRYRLVELHRKRVEGGERSVLVGLQSFAEGLDL
KGELLSQVHIHKIAFPPIDSPVVITEGEWLKSLNRYPFEVQSLPSASFNLIQQVGRLIRS
HSCWGEVVIYDKRLLTKNYGKRLLNALPVFPIEQPAVPEVIVKTKAKPTRRKRR
>PHH11905.1 ATP-dependent DNA helicase DinG [Klebsiella oxytoca]
MSKTKPTTSDIIAQAYQSFLDKKGVSARAGQKRMMNLCYGLVNGIEVDSNGERTGNPAVC
VIEAGTGTGKTLGYSIPLIPLAKAKGKTLILSTATVALQEQIVYKDLPDIRASAGLDFTF
SMAKGRGRYFCKLRANRQSDKEMNLFGQENENIKTLRDEFDNDLWNGDRDTYPVEVRDDI
WQKVNAVGGQCASHHCPYYKSCPFFAARKELEKVDVIIANHDIVLSDLSLGGGVVLPEPK
QSIYVFDEGHHLTSKAISHFSSSCSIDATQKWIDEIFDMVIPLVDNYDEEMERLVTNLHA
QVSKLKKELLETKDFLLRTLPFKSEYDNRETCIFPSGETPKEVINYAKSVGKILNDMKST
NSKMAKIIDDQSKSTPETGEHKMIVGELENRLDSLVTAWSNFVNVKYRDKNGIPFARWVE
[truncated: 1,752 more rows]

## Sheet: CasCysH
>QJE31837.1 phosphoadenosine phosphosulfate reductase family protein [Bacillus coagulans]
MMTEAEKETYMLRATLPGFKRKVSRSLEIIREALAIEGIKWSASVSFGKDSLVMLDLLSQVMDEIPVYFM
DSDYKLPEIYETIELSQERYKINISRAYFADRRPIQEVWEKFGIPGINRTTNMQNKALKVLKKDVSDKWA
KEHGYNGIFWGIRKQESAQRKWMVTSFGVTFENKQGFYRCAPIAYWDAKDVWAYIVSRNLDYPKLYDYQK
YQTRDWIRNTGWATTDGAERGRIIWLREFYPNYYDELRWMLPKIDAYV
>QHE73538.1 Phosphoadenylyl-sulfate reductase (thioredoxin) (plasmid) [Rhodococcus sp. WAY2]
MVKIPESGLDLATLRGMRQASTKSGLSALEQIGTRIREYLAHYDGYVAFSGGKDSLVVLDLARRVDPDVP
VVFFDSGLEYPETYDYIRELAVAWRLDLRVIASEPPLLDALVASGLWNHCAPDTDARIDLHDILIGGPAR
RAHEMFGPGELWGVRADESATRRMLYTRGGRRDGIITRTDGTIAYGPIWNWTTQDVWAHISRNQLPVNPV
YDVLTRLGVPPVQHRLSHLIDGAHLDRGRLTWLRRGWPDLFEQLADTLPRIRQLT
>QHE72810.1 hypothetical protein GFS60_06458 (plasmid) [Rhodococcus sp. WAY2]
MAGKPEPDGLDLNILRALRRPRRDLRALTGRIAGHLDDHDGYLAFSGGKDSLVALHLTRQVEPNIPVVFF
DSGLEYPETYTYITALADTWNLNLEPHRADPPLLTVLAQSGEWDHQQPTRAMSQKLREILIGAPSRAAHA
AHGPGEIWGVRADESPKGTGRWSLYYNALSSHVTRDCDGCCTNTTEQRRHHGGVIDRADGTRVFGPVWDW
DTDEIWAYIATHQLPVNPVYDKLRQLGTPEGHLRVSHMLDGAFLEHGRITRLRRGWPELFEELAQVLPRV
REFV
>ADY57875.1 phosphoadenosine phosphosulfate reductase [Rubinisphaera brasiliensis DSM 5305]
MMLISSDRHTAKDLLLWSELESADHAHAASRGHASRNNEARDAIISFVAQGPCYAGTSWGKDSVVVAYLL
WRYAPDVPLMHLRPTNHNPDCDAVRDAYFDRYPGQKYVEVSVDYSGVDRTQPDSVVDRETDRCWYKAIRE
FGDAYGHRHILGLRGEESAGRRLRMAKWGLNSPNGCAPIGNWSTADVFAALASRLLPVHPAYAMLGSGRW
QRDRLRVAELGDTHGKGSGRREWEAEYYGDVLRRLER
>QDI60100.1 hypothetical protein DXF96_00230 [Bacillus coagulans]
MMTEAEKETYMLRATLPGFKRKVSRSLEIIREALAIEGIKWSASVSFGKDSLVMLDLLSQVMDEIPVYFM
DSDYKLPEIYETIELSQERYKINISRAYFADRRPIQEVWEKFGIPGINRTTNMQNKALKVLKKDVSDKWA
KENGYNGIFWGIRKQESAQRKWMVTSFGVTFENKQGFYRCAPLAYWDASDIWAYIVSRNLPYPKLYDYQK
YQTRDWIRNTGWATTDGAERGRIVWLREFYPNYYDKLTWMLPQVDEYT
>GEA42072.1 hypothetical protein Cst04h_02420 [Corynebacterium striatum]
MPLIESPRITTADQKAWDELARYDRLLATRLPLDDLAEHGREMIREFAAQGGCYVSTSWGKDSVVVAHMA
ATSGLTLPLVWVRVDKWENPDCPTVRDAFLEEYGAQVDYHEISVPASAQRWWDNNLEESSTKRTSRAGFD
EAAQRFGDRHISGIRAEESRVRRISQARWKGMSARACRPIGEWSATDVFAYLHKYDLPVHPAYAMSYGGR
RDRRWLRVSSLGGVRGAEKGRAEWEAAYYGDIVCRC
>STD63094.1 phosphoadenosine phosphosulfate reductase [Corynebacterium striatum]
MPLIESPRITTADQKAWDELARYDRLLATRLPLDDLAEHGREMIREFAAQGGCYVSTSWGKDSVVVAHMA
ATSGLTLPLVWVRVDKWENPDCPTVRDAFLEEYGAQVDYHEISVPASAQRWWDNNLEESSTKRTSRAGFD
EAAQRFGDRHISGIRAEESRVRRISQARWKGMSARACRPIGEWSATDVFAYLHKYDLPVHPAYAMSYGGR
RDRRWLRVSSLGGVRGAEKGRAEWEAAYYGDIVCRC
>AWP37787.1 hypothetical protein CYJ15_12740 [Bacillus coagulans]
MMTEAEKETYMLRATLPGFKRKVSRSLEIIREALAIEGIKWSASVSFGKDSLVMLDLLSQVMDEIPVYFM
DSDYKLPEIYETIELSQERYKINISRAYFADRRPIQEVWEKFGIPGINRTTNMQNKALKVLKKDVSDKWA
KENGYNGIFWGIRKQESAQRKWMVTSFGVTFENKQGFYRCAPLAYWDASDIWAYIVSRNLPYPKLYDYQK
YQTRDWIRNTGWATTDGAERGRIVWLREFYPNYYDKLTWMLPQVDEYT
>AWB84792.1 hypothetical protein C3E79_10165 [Corynebacterium sp. 2184]
MLIDSPRLKHGDREHWSRLERYDQAIGTRLDRKEEQAITRITQWAAAGDGVCSVSWGKDSTVVAHLLALS
GVRAPIVWVRSDPFEMPECDDVKDAFLATHTVEYVEKRAILRNPKRGEEGYETHHTNPNKKHQDVLKENI
RGRYISGVRAQESRMRQRSARWHGTVSKNTCRPILDWTAEEVFAYMYRENLPVHPAYAMTYAGKLDRRWL
RVHPLCSYHEESSVHGRDMVSWEDDYYADAIHAAIQHRLINR
>AMV24610.1 Phosphoadenosine phosphosulfate reductase family protein [Gemmata sp. SH-PL17]
MLIPSPRHAAADRELWADLEAADRAHAPRIGPKVERSLAALRLFLDGGPAYCGVSWGKDSVVVAHLCATV
APAVPLVNLRCSNRNPDCDAVCNEYRARFPDQRYIEHPIDYEGLHARNLPAGALDRETDRRWYAGIRRLN
DDLGHRHILGIRAGESAGRKMRCRVWGENSPNGCAPLAWWTTADVFAYLATHSLPVHPAYAMLGGGRWGR
ERLRVAEIGDTHGTGGGRAEWEREYYGDVLRRLAR
>AEV73455.1 PAPS reductase/FAD synthetase family protein [Mycolicibacterium rhodesiae NBB3]
MIPQPAGLNLQQLRGIAARRRGSRAHQHLLDRISEHLDEHDGFVSWSGGKDSTVVVDLARQVDPHIPVVF
FDSGLQFPETIQYLEDLAEAWRLNYHVITADPDLLTVLVAGGGFSHEAPDRRLRGQLADIMITGPANEAH
RRYGRGSLWGVRAEESHGRRMLYRRGLGAETRARQQLSREDVRAEAGGVVRRADSTVTYGPIWDWQRSHV
FEYLAGRGIEPNPLYRKLAELGVPEQQIRVDSIIDASKLSNGHIAWLQKGWPDLFDRLAAAALPRLSEWV
>AJH77280.1 phosphoadenosine phosphosulfate reductase family protein [Bacillus coagulans DSM 1 = ATCC 7050]
MMTEAEKETYMLRATLPGFKRKVSRSLEIIREALAIEGIKWSASVSFGKDSLVMLDLLSQVMDEIPVYFM
DSDYKLPEIYETIELSQERYKINISRAYFADRRPIQEVWEKFGIPGINRTTNMQNKALKVLKKDVSDKWA
KEHGYNGIFWGIRKQESAQRKWMVTSFGVTFENKQGFYRCAPIAYWDAKDVWAYIVSRNLDYPKLYDYQK
YQTRDWIRNTGWATTDGAERGRIIWLREFYPNYYDELRWMLPKIDAYV
>EUA36833.1 phosphoadenosine phosphosulfate reductase family protein [Mycobacterium avium subsp. avium 2285 (R)]
MTTVRPGLDMQSLRAIAARRRGARAHQQLLDRIGEHLDEHDGFVSWSGGKDSTVVVDLARQVDPHVPVVF
FDSGLQFPETLRYLEDLAAAWRLNFQVIPADPDLLTVLIACGGFDHQAVDRDVRGQLADIMITGPAREAH
RRHGRGSLWGVRAEESYGRRMLYRRGLAVEARTRMHSSRADVRAQAGGVVRRADGSVTYGPIWDWQRSHV
FEYLAGRGIEPNPLYRKLAELGVPEDQIRVDSIIDASKLSNGHIAWLQAGWPDLFDQLVTALPRLREWV

## Sheet: Non-CasCysH
>QJE31729.1 phosphoadenylyl-sulfate reductase [Bacillus coagulans]
MEQTRLTYEQFTSDPFAVFVPEDETKGALEILQWAYGTYGKSVVYACSFGAEGMVLIDLISKVREDADIV
FLDTDLHFPQTYELIEKVKKKYPALNIQMKKPSLTLDEQAAQYGSALWKRDPDQCCYIRKIKPLEETLQG
ASAWISGLRREQSPTRAKTNFVNKDERFHSIKICPLIHWTWDDVWNYIKSHHLPYNELHDQGYPSIGCFP
CTRAAGNSDSRAGRWAGFHKTECGLHTVQKK
>ADY60500.1 phosphoadenylylsulfate reductase (thioredoxin) [Rubinisphaera brasiliensis DSM 5305]
MPRLSQADLDNLNKNFEERTPQELIQWAKVTFEDRLTSLSAMQEAGNVVCHMISQLKLDIPVLFVDTGVM
FQETLETRDRLASEYGLEVRTLSPKLTMQEQTDKFGVLYLSAEGQEQCCHMRKVEPLRAVAGEYHAIISS
LRRADGGKRSNNPILSIDVEMNALRINPLANFNDDQLHNYIQEHSVITNPLHKQGYATIGCNRCTTPVMP
GEPKRAGRWRHLGPWSVYCGINPTDRGDAGHNHIDLPQDVINRILGIENDFMI
>QDI61322.1 phosphoadenylyl-sulfate reductase [Bacillus coagulans]
MEQTRLTYEQFTSDPFAAFVPEDETKGALEILQWAYGTYGKSVVYACSFGAEGMVLIDLISKVREDADIV
FLDTDLHFPQTYELIEKVKKKYPALNIQMKKPSLTLDEQAAQYGSALWKRDPDQCCYIRKIKPLEETLQG
AAAWISGLRREQSPTRAKTNFVNKDERFHSIKICPLIHWTWDDVWNYIRSNNLPYNELHDQGYPSIGCFP
CTRAVGNSDSRAGRWAGFNKTECGLHTVQKK
>GEA42020.1 phosphoadenosine phosphosulfate reductase [Corynebacterium striatum]
MTQSLNLLDGDKPYRDPSISPEGTRDTAPLNQDIAAKNERLVDEWADKLYAESAENIMAWAAEHAPGRLA
VTMSMENTVLAELAHRAQLDADLLFIDTGWHFPETLAVANEVEERYADLPLVRVKALLSPEEQDEIYGPR
LYARDTSAYNRMRKVEPLNMAMDPYVGWVTGLRRADSEHRATAPALSLDQHGRLKISPMITWDLADTDRY
IADNDLIIHPLTLKGYRSIGCAPLTFPVGKGEDARSGRIFGDGKTECGLHE
>STD63045.1 adenosine phosphosulfate reductase [Corynebacterium striatum]
MTQSLNLLDGDKPYRDPSISPEGTRDTAPLNQDIAAKNERLVDEWADKLYAESAENIMAWAAEHAPGRLA
VTMSMENTVLAELAHRAQLDADLLFIDTGWHFPETLAVANEVEERYADLPLVRVKALLSPEEQDEIYGPR
LYARDTSAYNRMRKVEPLNMAMDPYVGWVTGLRRADSEHRATAPALSLDQHGRLKISPMITWDLADTDRY
IADNDLIIHPLTLKGYRSIGCAPLTFPVGKGEDARSGRIFGDGKTECGLHE
>AWP35825.1 phosphoadenylyl-sulfate reductase [Bacillus coagulans]
MEQTRLTYEQFTSDPFAAFVPEDETKGALEILQWAYGTYGKSVVYACSFGAEGMVLIDLISKVREDADIV
FLDTDLHFPQTYELIEKVKKKYPALNIQMKKPSLTLDEQAAQYGSALWKRDPDQCCYIRKIKPLEETLQG
AAAWISGLRREQSPTRAKTNFVNKDERFHSIKICPLIHWTWDDVWNYIRSNNLPYNELHDQGYPSIGCFP
CTRAVGNSDSRAGRWAGFNKTECGLHTVQKK
>AWB84739.1 phosphoadenylyl-sulfate reductase [Corynebacterium sp. 2184]
MINFLQGPSGSFKDPEVSPAGPKDTEPLDPEVRARNEELVDTYARELYDAPAETILSWAHENAPGKLVVT
LSMENTVLAELAERHLPDADFLFLDTEYHFPETLEVADEVERRYPSHKLVRTKAILSRAEQDATYGPNLY
RLNPTACCRMRKVEPLAVHMSPYAGWITGLRRADGPTRAKAPALSLDNTGRLKISPLVTWTLEDTDEFEE
TNNLIIHPLTRQGYPSIGCATCTLPVAEGQDPRAGRWAFSAKTECGLHE
>AMV29326.1 Phosphoadenosine phosphosulfate reductase [Gemmata sp. SH-PL17]
MSVQQATTEDIAEANERLRTASPQTVLQWAAERFHPRLLMATAFGAEGCCIIHMLAEIQPATTVINLDTG
YQFPETLELRERIKDKYGIEVEYIRPELTVAEYEAEHGGPLYSHRPDQCCYDRKILPLRLAVERIAPLAW
ISAIRKDQTTDRGKAEVVQWDTKFNLVKVNPLLNWTKKDVWGFIHKNDVPYNPLHDRDYPSIGCWPCTRP
VAAGEDDRAGRWAGKVKKECGLHVIEVKDGEGI
>AEV74813.1 thioredoxin-dependent phosophoadenylyl-sulfate reductase [Mycolicibacterium rhodesiae NBB3]
MTELMTENDLIALAERGAAELDGASADELLRWTDEHFGGSYVVASNMQDAVLVDLAAKVRPGVDVLFLDT
GYHFVETIGTRDAVEAVYDINVVNVTPENSVAKQDELFGKDLFAREPGECCRMRKVEPLSKALRGYSAWV
TGIRRVEAPTRANAPLISWDKAFGLVKINPIAAWSDEDMQNYIDANDVLVNPLVFEGYPSIGCAPCTAKP
VEGADPRSGRWAGQTKTECGLHAS
>AJH79158.1 phosphoadenosine phosphosulfate reductase family protein [Bacillus coagulans DSM 1 = ATCC 7050]
MMTEAEKETYMLRATLPGFKRKVSRSLEIIREALAIEGIKWSASVSFGKDSLVMLDLLSQVMDEIPVYFM
DSDYKLPEIYETIELSQERYKINISRAYFADRRPIQEVWEKFGIPGINRTTNMQNKALKVLKKDVSDKWA
KEHGYNGIFWGIRKQESAQRKWMVTSFGVTFENKQGFYRCAPIAYWDAKDVWAYIVSRNLDYPKLYDYQK
YQTRDWIRNTGWATTDGAERGRIIWLREFYPNYYDELRWMLPKIDAYV
>AJH77860.1 adenylylsulfate reductase, thioredoxin dependent family protein [Bacillus coagulans DSM 1 = ATCC 7050]
MEQTRLTYEQFTSDPFAVFVPEDETKGALEILQWAYGTYGKSVVYACSFGAEGMVLIDLISKVREDADIV
FLDTDLHFPQTYELIEKVKKKYPALNIQMKKPSLTLDEQAAQYGSALWKRDPDQCCYIRKIKPLEETLQG
ASAWISGLRREQSPTRAKTNFVNKDERFHSIKICPLIHWTWDDVWNYIKSHHLPYNELHDQGYPSIGCFP
CTRAAGNSDSRAGRWAGFHKTECGLHTVQKK
>EUA41109.1 sulfate adenylyltransferase, small subunit [Mycobacterium avium subsp. avium 2285 (R)]
MTADLQTAPAAGQYELSHLRSLEAEAIHIIREVAAEFERPVLLFSGGKDSIVMLHLALRAFRPGRLPFPV
MHVDTGHNFDEVIATRDELVKQHGLRLVVASVQDDIDAGRVVEPKQGRNPIQTVTLLRAIRENKFDAAFG
GARRDEEKARAKERVFSFRDEFGQWDPKAQRPELWNLYNGRHHKGEHIRVFPLSNWTEFDIWSYIGAENI
ALPSIYYAHRRKVFRRDGMLLAVDRNMQPNPDEPVFEATVRFRTVGDVTCTGCVESQAATVDEVIAETAV
SRLTERGATRADDRISEAGMEDRKRQGYF
>EUA39963.1 adenylylsulfate reductase, thioredoxin dependent family protein [Mycobacterium avium subsp. avium 2285 (R)]
MSDGATDFTEEQLRELAERGASELEGASAIDILRWTDEHFGPVDGPRGWATCKYVVACNMQDAVTVSLAS
DVRPGVPVLFLDTGYHFPETIGTRDAVEAVYDIHLLNVTPEHTVAEQDELLGKDLFARDPNECCRLRKVE
PLRRALRGYAAWVSGLRRVEAPTRADAPLISFDESFKVVKVNPIAAWTDEQVDEYIERNGVLVNPLVQEG
YPSIGCAPCTAKPAPGEDPRSGRWRGRNKVECGLHAS
>EUA38662.1 adenylylsulfate reductase, thioredoxin dependent family protein [Mycobacterium avium subsp. avium 2285 (R)]
MTERTTKLPEAELRELAARGAAELEGASASDVLRWTDETFGGVNGPRGWATCNYVVASSMQEAVLIDLAA
KVRPGVPVVFLDTGYHFAETIGTRDAIESVYDIRVLNVTPEHSVAEQDKLLGKDLFARDPGECCRLRKVA
PLGKTLRGYSAWVTGLRRSEAATRANAPVIGFDEGFKLVKVNPMATWTDEDVQNYIDEHNVLVNPLIYEG
YSSIGCAPCTAKPLAGADPRSGRWQGLAKTECGLHAS
