# Supplementary material for: Positioning Diverse Type IV Structures and Functions Within Class 1 CRISPR-Cas Systems
Source: Front Microbiol. 2021 May 21;12:671522. doi: 10.3389/fmicb.2021.671522 (PMC8175902; doi:10.3389/fmicb.2021.671522)
Supplement: Supplementary file 3 [file Data_Sheet_3.XLSX]

## Sheet: Cas7
>III-A-Csm5_WP_003414285.1 MULTISPECIES: type III-A CRISPR-associated RAMP protein Csm5 [Mycobacterium tuberculosis complex]
MNTYLKPFELTLRCLGPVFIGSGEKRTSKEYHVEGDRVYFPDMELLYADIPAHKRKSFEAFVMNTDGAQA
TAPLKEWVEPNAVKLDPAKHRGYEVKIGSIEPRRASRGRGGRMTRKKLTLNEIHAFIKDPLGRPYVPGST
VKGMLRSIYLQSLVHKRTAQPVRVPGHQTREHRQYGERFERKELRKSGRPNTRPQDAVNDLFQAIRVTDS
PALRTSDLLICQKMDMNVHGKPDGLPLFRECLAPGTSISHRVVVDTSPTARGGWREGERFLETLAETAAS
VNQARYAEYRAMYPGVNAIVGPIVYLGGGAGYRSKTFVTDQDDMAKVLDAQFGKVVKHVDKTRELRVSPL
VLKRTKIDNICYEMGQCELSIRRAE
>III-A-Csm3_WP_012571855.1 type III-A CRISPR-associated RAMP protein Csm3 [Thermococcus onnurineus]
MDRRFYGKIVIKGKIKAVTGLHIGSQRDISEIGGIDNPVIKDPHTGLPYIPGSSLKGRLRSLFEILVNSR
LGEWREKYPSLANYSPGSCRPDNQENCGKFFNRKINRGWIHVCPDYETALACPVCRLFGASGKESNFPSR
IIVRDAFLTKEWEEKWRAGEAITEAKIEVGIDRVTSQANPRTNERVVAGAEFEFEIIYNVENTTHWRDDI
KNLLTAMALLEDSYLGGSGSRGYGKVKFIFDSFEFRPLDYYRTGKDEDIVSIDAREKSVSDILSGFDSLF
SEVEGKLEAG
>III-C-Csm3_WP_015769317.1 hypothetical protein [Leptotrichia buccalis]
MDFSTFKNKYILTGKIVVLNALHIGSGREKDDRDAPFISLDDDKNFYIPGSTFRGYLSTKLERFLDSGNG
FKIKNNGEELNEADVKLIFGYTNLDKEKNLDVKKRVVAKFLNKKIEEIGEEEVNKNLKDLKSLAGRIHIS
DMPVLKDVKYVTRDGIKIDRNTGATKKGAKFDYDVVPAGTEFDLNIELENIENYQLDLIGLALNDILKDN
GDLFGGKTSRGIGKCRLKDLKMKYVTSDDKEKLKKYIFEGKFPYEIKEQEKIFKTENLSLD
>IV-A-Csf2_WP_088922487.1 type IV CRISPR-associated protein Csf2 [Pseudomonas aeruginosa]
MQIEVTVRNITPIFSAAPGSNYITIDGTINPPPGVSRFPLVRTRMMYVAADVGDGVIKSVPLQIVPGNTM
RSLLRRTMLKHVIEPALVEKGNKLSIGAYATAYSGNATGNPDGVPSSFDEIATMRAHPFIGLFGGGPRML
EGRLMVDSLYPIHTNAERILGAGYENEMMSGPITQVVWARRMDPILNLGSSEDVEVINGGAVAANGWIQD
LLANSKAAASKKKKAAADEDESDGAAEENGRGLKAFNAHEVVIPGLKWVWRISLDRPTDAQVGLVLLALN
KMTNERIAGGHSKDYGRFVIDGVSLNGEQVWSQSGITGGEQYFDAVAEAIDGLSSKEFEQFAQSAKEA
>IV-A-Csf2_WP_013782112.1 hypothetical protein [Mahella australiensis]
MIKADIVMTLRSPLAHSTPDVQGEGKRGNITELRKIPFITSYGELIQLPAVSGNSIRCSKRRVQGYKMLQ
ELNDITLPLDAIYFILAGGTTGNTKAKPVGQNVYAELRQTLPFIDLFGGSYKGHFLGGRMGVGFGLPVTK
ETLPIHSKVMDKLGLNTDPDVYPDLLSLNEAINNNVIMYARHALEGTRGLTDETESSASGQMIYGMQAMP
IGTVLISRIVLNEPTASPLTESCYYAFLSTLLDDGFLGAAFAKGCGEFDAMVLVNGTKTEKDEIRERGLP
FWESIQSNKEKIEQTLLGLDNILQNEPSDTKKNKQNKKNNGTGDDALTESSTSQ
>IV-A-Csf2_WP_011254653.1 type IV CRISPR-associated protein Csf2 [Aromatoleum aromaticum]
MTTHSNIQGIFKLTAPMHVADSIQYSLDDKGYVVRKTNGMANVIATMRQNILTDGMRVKIPYFPANDLRG
RLRRKAAALVMEALAAKGDKVPVELYAGLCAGASGAKPENSVTIEEIKRASKHVYMGLFGGGTRMLRSRF
IVSDAVPIMNATVKAGLVPALFGPYENRALPLSNGSEAVESGDGYKLTEVRHIVRVDDVTRVMRSDELRA
YVQDAENAVAQWQANVLQNRSDRKNQGEQKTTGEETASIKKSDLANVVSVQSIIAGTELYVRFDLQDTTT
QAQRGLLLCALRDLINEQALGGWIRNGFGKFTAEHFTANLEDKAFAPFALDDKTGELKLTDAAGPMLEAM
KCELAALTVPSLMEFFTGKQPKEKVKKAKEAA
>IV-B-Csf2_WP_007299945.1 hypothetical protein [Rhodococcus sp. T7]
MRSTVRWDVELTALSSISQKGEDSGTTTTLFRREPVIQPDGRPVLVPIVSGNSLRGGLRRIAEELFRDVI
GYEGQIPLSAAHALRNGGSLTKVTGDGLTGRRRHRLRELVPPIGVFGGNGGGQPPIDGCLRVGKVVPRVR
ETETIMTRAYDGRLMSQFELVSLESYSRFDDTDTRTFPESSAGGGAGKDVGSSMLMRFEVETLPAGTRFE
TFLRLDRATPLEISFFTDVWGRFARDGFLGGRSAIGHGRVRAESDRVVLAGPDPQTVDWRVELAPLRDEV
IEALCWLT
>IV-B-Csf2_WP_015298238.1 hypothetical protein [Mycobacterium sp. JS623]
MSLLTVHFDIDIVAQSSIVHREDYTAVGTDNFALFRREKIITLTGQVMQVPIVSGSSFRGILRRIGEALT
AAVLDYEDAALPIPAAHLLTNGGRLAKSAKPLTDEQERRLKTLLPQVAVFGGAASGRIMSGLLTVGKVLP
EIAELAHLLPRPPRTPTLPAVLGVAEESFSHLSDHRATTAQPPSTDRDENSSPLGRFGVETLPAGTRLQT
WVRLANATAAQTAFVRDVLDSFAAYGHLGGRIAAGHGQVTATISTTVQRGELPGPDTDWAAELSANRADA
IAALTQLS
>IV-C-Csf2_WP_012571280.1 hypothetical protein [Thermococcus onnurineus]
MKVILKMKALEPISVGYESIGIETLLYSLPIVKEDGTAIDVPILPGNSLRGVLRDQMALQFLEDVKSTIV
AKGKNHNGGEDKKDLADYDSLTANIGTLLSLFSGGILSGEEKGGSTPNIKEIMDTYIYPLLPLSIMGVAL
KKIIIPGKIKVGIGYPLTEETKSLLIDLGVNPEGNTPSLQEITHSSVLITRKDDTNKVMQLRELLDVEGD
PEEAKASDSAIQQRLYRQVVVPGTVFYSYIEDVIPMTDAEWGLVLKTLKRLNKVGGRVAGGLGKVKVDIQ
GVSTDKFIKAYDDYIKDNLDSILTALKTNPNDFFKKSHNDSETSEQAPKAQ
>IV-C-Csf2_WP_088853925.1 hypothetical protein [Thermococcus pacificus]
MRVILKMKALEPISVGYESIGIETLLYSLPIVKEDGTALEVPVIPGNSLRGVLRDQMALQFLEDVKSAIL
ESKNETEAPEKQESLNAHIGTLLSLFSGGILSGEEKAQGMPNIKEIMEKYVYPLLPLSIMGVALKKIIIP
GKIKVGIGYPVTEETKPLLTDLGVSPNDSAPALSEITASVLITRKDDTNKVMQLKDLLNVEGEVEEAKAG
DSAVQQRLYRQVVVPGTVFYSYVEDVIPMTDAEWGLVLKTLERLDKIGGRVAGGLGKVKIELSGIDNEKR
EAFIEAYTNYIGDNLNTILKALKTNPNDFFKSSPNSSESVKTNEKSPET
>III-C-Cmr6_WP_012122690.1 hypothetical protein [Roseiflexus castenholzii]
MTHDFYARFPFPLVAMTAQSLAVLWLAGETNDLPPGWPDLALLEDPVARFDILAQAMITKHLERARSGTR
TQNGGYRLWVEQRAQAFFQQRRAWMQRLGLEPVLPDLTYSPPGSWALHVSFTLRQPYLSRDDQMFHLLDN
PLKKERVFKIPYVAASGWKGALRSAMRQLRGYTTLDDEARDTQMVRLFGNVRAAESDFVAGRLTFFPTFF
DKARLEVINPHDRTTGVGARGPILLECVPQGAQGDFFLLYVPFGPFGQSDDDRRAGIADDLHAVAEGVRA
MLTTYGFGAKTSSGFGAVEEQLAGEGKLVLRAKLAGETAPTVAPSAPQPSELARYLESPTRLHPDLRRED
GTLKSEAEYQSFIESQGRKYGKQEKQLYDKAKKWWEQEEQTQAQQTPTPAPEPAPPEPSPVTTFTFRTLS
ELDDVAQRVATRLREGGAL
>III-B-Cmr6_WP_014513845.1 type III-B CRISPR module RAMP protein Cmr6 [Sulfolobus islandicus]
MQGNRILNAIKTYIEHLRDGDVSDIKLQAKEKAMRQLFSYRLNINLVNAYINDVRNALEKSNICFIEIKF
KTLRKFISGWGPIYFITEVPMAWDLILDVPYISSSSIKGIVRDYFKELTNDDKKTSCIFGGTNGVGKVIF
FNAYPISSGKILDYDIISPHYNGADNEYDVNPVPIKFLTISEGVDFVTFIAFDKKELEECGKDSLSQLLQ
SFLFSMKMGWGRRTSRGYGDLEIISKQVELKCPSS
>III-C-Cmr4_WP_012995399.1 hypothetical protein [Thermoanaerobacter italicus]
MSENLVEKFKIYGMATDPIYIGTGGYNIGRVDNTIVRDPITKLPKIPGSSLAGTWRYYAMLELISKIKNK
QPAMNDIKSIDKNTLDEKIKTWIEKNPSKWNNNDWHFYYGNVTAKITCAGQDNTPQAEISNAPYATDDKG
KTGHCGHCIICKGFGFSKKDLSWQGMIHFSDLNILFFPVFTRFGTKWITTKEILKNAKLYGEKTENEQDE
SKDLVCIALEKIEDGKVDGHINLGWIYLPYKVENLSIKFNEIEIGNFKFTADRIVIVPESLFSQIVNSNL
EVRTSVSIDPITGAAKEGALFTSEAIPRGTIFYGDLRIFDKSSFDGLDKIKDLPNYSMLKDALCDSKHFF
ETLGIGGMTTRGFGRIVLEIRDENKNCEKAIPNQLNTGKTDPNGGEQK
>III-B-Cmr4_WP_086976053.1 type III-B CRISPR module RAMP protein Cmr4 [Archaeoglobus fulgidus]
MFEKAVVFGLYSITPVHAGSGAELSVIDLPIQRERHTGFPVIWGQSLKGVLRSRFRQLELDEKIEVESQK
WKWKEKTKEVLKEKADEFIKKVEERKRDPLLTEIVFGPATDGASEHAGAVSVGDAKILLFPVRSAKGVFA
FVTSPIVIQRLKEDLELVSEIENDIELKQILSRFKVELSNNETIAGNALILNGENKVILEDIVLKVKSDS
NVIENLVEVLKTLFGDNFFGKPIESIKERIAIVSDDVFKSFTRFSTEIVARVRIDAEKGTVARGGPWYEE
FLPSDTLMYSLIAVGSPKKENLPKEVDNTQKIVNVLKVTFNNAFLQIGGDETVGKGFVKVRAGVLTGGHK
GN
>III-C-Cmr1_BAZ98375.1 hypothetical protein tca_00300 [Methanothermobacter sp. EMTCatA1]
MGGPRTFNIELQILNEIFTGGPERRSEVIRDTGLIGSLRWWYEALIRGVGGTACDPSQGPPCEERLHCDA
CELFGCSGWSRKFIFRSREESDKTLKVQITELRRMEDVELALLNKTLSIIENYGAIGGKLAHRKYGIIKI
KENDLRDFTLEKSMLQGYLRREGPHVDNPNLKRFIFIKNPNFQLVKRLKNDCRFLKGSSNRGKRYFNKDP
PGSRLFAYANEDEYPRLCECAGEEAKTGEEVLGGLI
>III-B-Cmr1_WP_011986675.1 hypothetical protein [Clostridium botulinum]
MAKLKIGLKQHTPLIHFQSEQPGAILRATEVKSKLDKFLKKYAFPGGFEEYKQYLIGYKTDKKDKIEDFG
DKQAFDYKLRIYTENPNKIQKINIKGGMQALYFAGRSNNGNVKGILTNEDIILEFFTFHKGLMEIIKNNI
EGFFCINNFGTRQNKGFGSFYLKKPINEVDKLIDRICTHDKTNIYLNIKYNKGDYFQIFEDISVIYPLMK
SGLNFPKWPKSYHKSFLFKYMLNKDIGNEKRFIKENFFSPWKRIENDNKEKRYVRAMLGICDGIEFRDSE
RTGKVKYNSNIERFQSPILFKIINNELFIIPKKIPKEMFYNKFKFSNEFKSGRESKVNKEIIYTPKEDEF
NLENFLSGFADYFNNHIKVSNVNNVFENKIRKAKLRRIDIKQVVK
>I-F-Cas7_QOD47788.1 type I-F CRISPR-associated protein Csy3 [Pseudomonas aeruginosa]
MSKPILSTASVLAFERKLDPSDALMSAGAWAQRDASQEWPAVTVREKSVRGTISNRLKTKDRDPAKLDAS
IQSPNLQTVDVANLPSDADTLKVRFTLRVLGGAGTPSACNDAAYRDKLLQTVATYVNDQGFAELARRYAH
NLANARFLWRNRVGAEAVEVRINHIRQGEVARAWRFDALAIGLRDFKADAELDALAELIASGLSGSGHVL
LEVVAFARIGDGQEVFPSQELILDKGDKKGQKSKTLYSVRDAAAIHSQKIGNALRTIDTWYPDEDGLGPI
AVEPYGSVTSQGKAYRQPKQKLDFYTLLDNWVLRDEAPAVEQQHYVIANLIRGGVFGEAEEK
>I-E-Cas7_sp|Q46899.1|CASC_ECOLI RecName: Full=CRISPR system Cascade subunit CasC
MSNFINIHVLISHSPSCLNRDDMNMQKDAIFGGKRRVRISSQSLKRAMRKSGYYAQNIGESSLRTIHLAQ
LRDVLRQKLGERFDQKIIDKTLALLSGKSVDEAEKISADAVTPWVVGEIAWFCEQVAKAEADNLDDKKLL
KVLKEDIAAIRVNLQQGVDIALSGRMATSGMMTELGKVDGAMSIAHAITTHQVDSDIDWFTAVDDLQEQG
SAHLGTQEFSSGVFYRYANINLAQLQENLGGASREQALEIATHVVHMLATEVPGAKQRTYAAFNPADMVM
VNFSDMPLSMANAFEKAVKAKDGFLQPSIQAFNQYWDRVANGYGLNGAAAQFSLSDVDPITAQVKQMPTL
EQLKSWVRNNGEA
>I-C-Cas7_AAS94333.1 CRISPR-associated protein, TM1801 family (plasmid) [Desulfovibrio vulgaris str. Hildenborough]
MTAIANRYEFVLLFDVENGNPNGDPDAGNMPRIDPETGHGLVTDVCLKRKIRNHVALTKEGAERFNIYIQ
EKAILNETHERAYTACDLKPEPKKLPKKVEDAKRVTDWMCTNFYDIRTFGAVMTTEVNCGQVRGPVQMAF
ARSVEPVVPQEVSITRMAVTTKAEAEKQQGDNRTMGRKHIVPYGLYVAHGFISAPLAEKTGFSDEDLTLF
WDALVNMFEHDRSAARGLMSSRKLIVFKHQNRLGNAPAHKLFDLVKVSRAEGSSGPARSFADYAVTVGQA
PEGVEVKEML
>I-U-Cas7_WP_013111395.1 type I-U CRISPR-associated protein Cas7 [Planctopirus limnophila]
MSLSKKIDEFLSLNGPAALVIREHLTPVEGEDGVLFPPTYAAQKSGEPGGYNIDTDAQGQSICLIDSVGA
QANRIEPMFEEEPYSSLVPQIVVKAGEKEVSIFEAGHRAGDALVRCSELQQTLQDAFKSVLKGDAEPLAK
IAPTSLVFGVWDSRDTQAKLPRIIGSTIRAYDVSRLKRSAQFNPATEYVNEGLLPEPADKTAKDAFAERG
FIHVPATGSHGGIIAHGGIRRDATLALTAIRRLFAGKDDAKTLKLRRYILGLSLVAFTKNPAGDLRQGCN
LVLDPSKPREFVEVLPTGERKPVTFTHEDALAFAQQAAHDFGVGESRVVPFDKQRALKDVSPKDKEEKKS
KPKAAKS
>I-B-Cas7_WP_011972043.1 type I-B CRISPR-associated protein Cas7/Csh2 [Methanococcus vannielii]
MVNSREFLLIWDSTMANPNGDMLNDNKPRQDEATGQLEVSDVRIKRFIRDHWISNGKNVLVQTKTDKNGK
VMTCQGIVKEMASENNLKDEEIPNYLLEKYIDVKLFGAVITKPKYDITGPLQIAWSKSVHEADVKFMQGN
AAYASGEGKDQASIWSKFISPYALFKTYAVYNDKVAEKQGINVSDDDLNDFKDALLNGLKNYRSTSKNQM
PRLLIEVIYNNNKLDGELNYVDITYENQDLELRDISQVVINLGKLSEYALEKSASIEKIIIYKHKNVNLI
NVPENAEENLI
>I-A-Cas7_ADX81774.1 CRISPR-associated Csa2, autoregulator DevR family [Sulfolobus islandicus HVE10/4]
MISGSGRFLVNLESLNGVESIGNLTKHRTAPVVLKTSTGYLVRYVPVISGEALAHAYQASLVDIAKKEGL
PVGNLSSQYEFIKFSTDEALKIEGIKEPKDYNDARRFEVEVMLKDTIADIGGFMYAGNAPVRRTSRIKLG
YMIPALRGDEIPAQLEAQFHVRFSNKPVRGSQAIFNVEVSSALYTFSFELDEDLIAVPSTVGEKVKGEEE
LERQKARRVDSAIKALYSLLAGNFGGKRSRFLPSMKLMSLVATKTDFPFVPEPGHDDSYIKTTVMRLEKA
KSVLNGNVAKVYVINNEGIEVGEGATVLSSVEDLVGKLKEK

## Sheet: Csf2
>IV-A_WP_004181891.1 MULTISPECIES: hypothetical protein [Enterobacteriaceae]
MLAQGVDINGEAETFAPGEINAGAELRSKNPLISLFGRWGLSGKVGIGNAIPDGDNQWGMFGGGARSIMF
QRDESLMEFLETDQVDRLERLLEEQAEASVDISQIKTEQDALKKAMKSADKDTKAELQIKVRELDEKIQA
RKDQKQESRESIRRPIDPYEAFITGAELSHRMSIKNATDEEAGLFISALIRFAAEPRFGGHANHNCGLVE
AHWTVTTWKPGELVPVTLGEIVITPNGVEITGDELFAMVKAFNENQSFDFTAR
>IV-A_WP_117024461.1 CRISPR-associated protein Csf2 [Klebsiella pneumoniae]
MLAQGVDINGEAETFAPGEINAGAELRSKNPLISLFGRWGLSGKVGIGNAIPDGDNQWGMFGGGARSIMF
QRDESLMEFLETDQVDRLERLLEEQAEASVDISQIKTEQDALKKAMKSADKDTKAELQIKVRELDEKIQA
RKDQKQESRESIRRPIDPYEAFITGAELRHRMSIKNATDEEAGLFISALIRFAAEPRFGGHANHNCGLVE
AHWTVTTWKPGELVPVTLGEIVITPNGVEITGDELFAMVKAFNENQSFDFTAR
>IV-A_WP_101473078.1 MULTISPECIES: CRISPR-associated protein Csf2 [Klebsiella]
MLAQGVDINGEAETFAPGEINAGAELRSKNPLISLFGRWGLSGKVGIGNAIPDGDNQWGMFGGGARSIMF
QRDESLMEFLETDQVDRLERLLEEQAEASVDISQIKTEQDALKKAMKSADKDTKAELQIKVRELDEKIQA
RKDQKQESRESIRRPIDPYEAFITGAELSHRMSIKNATDEEAGLFISTLIRFAAEPRFGGHANHNCGLVE
AHWTVTTWKPGELVPVTLGEIVITPNGVEITGDELFAMVKAFNENQSFDFTAR
>IV-A_WP_012606750.1 type IV CRISPR-associated protein Csf2 [Acidithiobacillus ferrooxidans]
MIKRFSAFIRTRSPLHIAAPGSMRFDPATGKTVYGGQSVGVPCTGIQREVLFNEAGEAKHFPVIAANNIS
GRLRRHAARIILEAIRLRGQKVSLAVYNVLQCGAVTGNPDGKDMTLGEYRQYRDDPYFGLFGGGPKMMRR
CLEVENALPVHADTTANLGSMAHPHAHRHAQGDHFTDVWGFRRNDDLRDLVNIHQAAEVVENFEAEFNAR
QQAILGEVDREKGSSKTSVKTYSALEFVRPGTLFDFSILMKWAISDAQAGLFLLTLDSLAETERLGGYGR
NGFGRFSFDDAILLTSDGKEHQDAFHDGRLNREDPLVAHTLSAWHAASQKIDATALANLIAPDRGAAPDR
GAA
>IV-A_WP_012753918.1 MULTISPECIES: hypothetical protein [Methylorubrum]
MDIRLEGTITATSAISVSRADARDRDKGVVMQRIMEAGTATFRPVIAGETIKGALRAAANRAVLARLGTR
YDRILPLYRNMIGGIKGRAKQEPIDILKIRGLRSANPIASLFGLAEPMWIQGHLQVQWAIPRTDDCIAEI
GAGARRDPATVDPTAFDALEPSEQTKYFAYQGTTREVSEIRGRRTAIKREIAKIRSKDVAEPGDAARIEQ
LAMEDKVLDVQIGTLRSDQDIAETVGRPLGTRKAIAAGTVMDHALILTGDDVSDVEVGLLLATLEEMSEE
CRIGGGRSAGHGFFEADYDVKIRDRKGAPWHSPGRLKLGAFKLEIPSDPLLERARRAFEQALSDPAANGI
DVMFGGPAAEPVEAAAQIEEVA
>IV-A_WP_013006553.1 MULTISPECIES: type IV CRISPR-associated protein Csf2 [unclassified Thioalkalivibrio]
MIRLEGTLYTTSPLHITDASQDRRIESGNSTMPVTGTQTLTVVSRDPDSGETHTRRVPVIPSNSIRGRIR
RAGADVLMEALKAKGENLTLPAYHTVCAGTADGRPDKGSSVSLSALHQRREHPFIGLFGGGPEMVESRFL
TDTAWALVPETVASIDVPAACEDAVVDPMGREKRLPLTQVIYFRRMDDILQFSDPKAAERIEDYETAAQE
WLDNQRTRSNGDEERGDRVQGWNATEIVLAGMPFSFRIGTTTSSSEVQDGLLLAALERFVERFPNLGGWK
VKGFGRYDLSSIRMSCDGEDAGLVFTRDGGQLRLNRDNPAVAERLDAWASYANSDALTAAEIQEWAKAA
>IV-A_WP_040202870.1 type IV CRISPR-associated protein Csf2 [Geoalkalibacter subterraneus]
MAKALKNIVIHGEITLLTGMTVASTEDTWTDGKRIFSVKPPSQVAPCTSTQKYGIVETLPDDQGEMRTQI
TRVPIFPANGLRGQLRRAAADMIASHLVRKGEKLDLRAFHILNCGASTGSPEGVVPPVSMVQEWAAHPYF
GLYGGGPFLMSSGFRIDTMWMKCRPTVEIGMVAPDSDALTLEPWQATQVVMFKRVDDVIQFRNPFAENLI
LDYEESVNAWLKHREGAGEARKKAKEENSGEKIQAKIDSWSFFEMVLPGARFDFNTTIHSPLANQGHVGL
LVKSLESLINKQALGGWSRNGFGRFAANLDFVGEDVDGKRVQGRLIHFDPTTRQHILGDHDALNESIAAW
QDRLEDIQAKEIERLCFLSKKGTS
>IV-A_WP_020308258.1 MULTISPECIES: type IV CRISPR-associated protein Csf2 [Pseudomonas]
MQIEVLIRNITPIFSAAPGSYYVSLDGTINPPQGASRFPLTRARTMTVVAETGDGVAKGVPLPIVPGNTM
RNLLRRTMLKDVIEPALRDKSAQLSIGAYATAYAGNSSGNPDGVPSSFDEIVTMRAHPFLGLFGGGPRML
QGRLMVDSLYPIHQFSQRIIGSDYINDSIKGGITEIVWTRRNDPILQLGSPDDAAVIEGGAQAANDWITS
LLATTKAKKGKAAKQADEAAESSDDNGRGLKAFNAHEVVIAGVKWLWRINVDRPSEAQIGLILLALNKLA
NQRIAGGHAKDYGRFVIEDVILDGESVWTPSGVSGQATEQFFDAIAEALDGMTSSEFEQFAASAKEA
>IV-A_WP_011254653.1 type IV CRISPR-associated protein Csf2 [Aromatoleum aromaticum]
MTTHSNIQGIFKLTAPMHVADSIQYSLDDKGYVVRKTNGMANVIATMRQNILTDGMRVKIPYFPANDLRG
RLRRKAAALVMEALAAKGDKVPVELYAGLCAGASGAKPENSVTIEEIKRASKHVYMGLFGGGTRMLRSRF
IVSDAVPIMNATVKAGLVPALFGPYENRALPLSNGSEAVESGDGYKLTEVRHIVRVDDVTRVMRSDELRA
YVQDAENAVAQWQANVLQNRSDRKNQGEQKTTGEETASIKKSDLANVVSVQSIIAGTELYVRFDLQDTTT
QAQRGLLLCALRDLINEQALGGWIRNGFGKFTAEHFTANLEDKAFAPFALDDKTGELKLTDAAGPMLEAM
KCELAALTVPSLMEFFTGKQPKEKVKKAKEAA
>IV-A_WP_013782112.1 hypothetical protein [Mahella australiensis]
MIKADIVMTLRSPLAHSTPDVQGEGKRGNITELRKIPFITSYGELIQLPAVSGNSIRCSKRRVQGYKMLQ
ELNDITLPLDAIYFILAGGTTGNTKAKPVGQNVYAELRQTLPFIDLFGGSYKGHFLGGRMGVGFGLPVTK
ETLPIHSKVMDKLGLNTDPDVYPDLLSLNEAINNNVIMYARHALEGTRGLTDETESSASGQMIYGMQAMP
IGTVLISRIVLNEPTASPLTESCYYAFLSTLLDDGFLGAAFAKGCGEFDAMVLVNGTKTEKDEIRERGLP
FWESIQSNKEKIEQTLLGLDNILQNEPSDTKKNKQNKKNNGTGDDALTESSTSQ
>IV-A_WP_014759548.1 MULTISPECIES: hypothetical protein [Thermoanaerobacterium]
MLNVYGKVVALSPITHGSIDVDLDDKTNKGEIRKIPFCVEDNAGEATTIFIPVVSGNSIKGLSRREFAQK
IRETLGKEEFDKLDNEVKYLIAAGGANTNASPSNVKQEVYAELRQKLPFLSVLGGVYRGHYFRGLLVSDF
MIPITKEILSLYADKLVTVKLENNPLKYPSVSDLFTNEYIGYTRFKVEGVDEDEIMLESTSGEDKKLEIG
NQMIYYTKQIPTGTLMIHGFHINKASDIEISCFYAFLKTFIEVGHVGGNISKGHGQIKCEYYLEDGTVLD
DNTLNNLSEPFWTYLKNNKDKVLEQLSNLKDILQAKVKDKNNKSKKEKNEDEEE
>IV-A_WP_071960730.1 hypothetical protein [Alteromonas mediterranea]
MSFFAENKRFSFNITGEVTAQSPISVSRPDDNFVSATGTKDKPRLPRAGAKKDATLPFIPGSSFRGGLRR
AARDVIRRLTGEQFDIATSYMLTQGVDITNTMNSQKSAGNIGLEEPLRTLNPLLSLFGAWSLPGHTGVSD
LIPTTPGSVFTAGGGVRTNDFIRDPKQIQFLSPEDAEKLQQIILDDSATASEVGELKKEISDLKAKMRDS
RDKEVKASIQEEINHIDAMIKVKKESKSGATETIQRPLEGYEAIVPGTVMQHRLPLTMVNAMEMALFLES
LATYAKNPVIGGHKNHACGFFSATYAIRHWPEDEDVSREVASIRFNETGFFIEGEIADELQSIRKTFRTA
VSDGKFNFKAFLFKHAV
>IV-A_WP_088922487.1 type IV CRISPR-associated protein Csf2 [Pseudomonas aeruginosa]
MQIEVTVRNITPIFSAAPGSNYITIDGTINPPPGVSRFPLVRTRMMYVAADVGDGVIKSVPLQIVPGNTM
RSLLRRTMLKHVIEPALVEKGNKLSIGAYATAYSGNATGNPDGVPSSFDEIATMRAHPFIGLFGGGPRML
EGRLMVDSLYPIHTNAERILGAGYENEMMSGPITQVVWARRMDPILNLGSSEDVEVINGGAVAANGWIQD
LLANSKAAASKKKKAAADEDESDGAAEENGRGLKAFNAHEVVIPGLKWVWRISLDRPTDAQVGLVLLALN
KMTNERIAGGHSKDYGRFVIDGVSLNGEQVWSQSGITGGEQYFDAVAEAIDGLSSKEFEQFAQSAKEA
>IV-A_WP_023100586.1 type IV CRISPR-associated protein Csf2 [Pseudomonas aeruginosa]
MKIEVILQNLTPFHSSVPGDSRVDLQGRWASEGFPCIRTRTMRFARIGTDNDEDAPTVGVVPIVPANTLR
HTLRSRMLNQILDQIRGKATLSIGAYTALSAGSASGNPDGVKATFAEIKTTAQHPFLGLWGGGPRMMEGK
IKVDSAYAITQDYLPLLGPYEELATNSKNRLLEVAFTRRVDPVLGQPLDQELIVGGAAAITEYSNQQANI
RRNKKLKGGESAADEERQARGLNSFAAHEYVIPGVNWLWRISVRNPTDAQRGMILNALQELHGEQVGGMS
RLEYGRFHIKSILVDGSPAWDGQTLDSTNEHVASWLSSLADSLDEIEAGSIEAFAKSEKSPKTEVEA
>IV-A_WP_126015574.1 hypothetical protein [Paenibacillus albus]
MPAIVTIKGTVKSLQPIVHGADMPDEGVAAQGNERFHRKMKVWYEGKAVHIPVISGNSIRGIMRRLGAQS
YLEMLELDPERIGRKLRYLLFSGGSLEAGAAKGRQKEKQEAHRTFIEDLREYIPLASLMGCSFKRQLISG
KLITDFLVPLVDEVAELYGQPKPGISAAEITDWLFYTRQDHSEEPRTERNQMIYKTEYIVPNMTFMHAFT
LVGANRVETALFYHLLEELNRYGRVGGKVAQGHGKVEYHYSLQADHTIEPYISYIEENREKITDFLQSNW
SSGENQN
>IV-A_AFK94277.1 hypothetical protein Tsac_2730 (plasmid) [Thermoanaerobacterium saccharolyticum JW/SL-YS485]
MLNVYGKVVALSPITHGSIDVDLDDKTNKGEIRKIPFCVEDNAGEATTIFIPVVSGNSIKGLSRREFAQK
IRETLGKEEFDKLDNEVKYLIAAGGANTNASPSNVKQEVYAELRQKLPFLSVLGGVYRGHYFRGLLVSDF
MIPITKEILSLYADKLVTVKLENNPLKYPSVSDLFTNEYIGYTRFKVEGVDEDEIMLESTSGEDKKLEIG
NQMIYYTKQIPTGTLMIHGFHINKASDIEISCFYAFLKTFIEVGHVGGNISKGHGQIKCEYYLEDGTVLD
DNTLNNLSEPFWTYLKNNKDKVLEQLSNLKDILQAKVKDKNNKSKKEKNEDEEE
>IV-B_WP_120795152.1 MULTISPECIES: hypothetical protein [Mycobacterium]
MRTPLICAHWDIQILARSAIVHRDDDDNTAGSDTFSLFRREDIIGPDGSQLQVPIISGNSFRGILRRTGE
ALTAAVLNYENQLPVPAAHLLSNGGRLAKARDAKGRTPFTDEQERRLKDLIPHIAVFGGAASGRIMSGLL
MVGKVLPEVSELAHILPLPPANPPSPAMLALGEEFFTHLNDHRRSIQHPPGPDPDRTTSPLGRYSGETLR
AGTHLQTFIRINNATPIQLAFLRTVLDDFSANGHLGGRTAAGYGRISATSTMTVIRGADDTGADWASQLA
ERRDEALAALTQLT
>IV-B_WP_012687026.1 hypothetical protein [Rhodococcus opacus]
MIVSRVWEIEMTARSPISHRGELIGTTAIGRRMKVLQADGSVELVPVISGNSFRGVLRRIGEELLRDVLG
YEGQLPLAVAHTLRNGGAIVKTQAEPITGRRLHQLRELIPHLSVFGGAIGAAPIDGCLRVGHVVPIVTEA
TPILRREYPGPLPSRFDIEALESYSHLDDVTTGHAGTTVDPEAETGGSGSPVMRYDIETLAAGTRFESWV
QLVRGSDLDHAFAADVLAEFTRSGWLGGRTGIGHGQIATTIADQAGGAPVVDWREIVASRRSEALETLLA
LPA
>IV-B_WP_014211258.1 hypothetical protein [Mycolicibacterium rhodesiae]
MSLISVHFDIDVLAQSSIVHREDYSAVGTDNFALFRREKILGPTGEVIQVPIVSGSSLRGILRRIGESLT
AGVLNYENTALPIPAAHLLTNGGRLAKSARPLTDEEERRLKTLLPQIAVFGGAASGRIMSGLLTVGKVLP
EIAELAHILPRPPQSTALPAVLGVAEESFSHLSDHRITTAQAPRADLDENSSPLGRFGVETLPAGTRLQT
WVRLANATAMQAAFLRDVLADFASHGHLGGRIAAGHGQVTATITATVLRGQLPDDSADWVAELRAHRDEA
IAALAQLS
>IV-B_WP_015298238.1 hypothetical protein [Mycobacterium sp. JS623]
MSLLTVHFDIDIVAQSSIVHREDYTAVGTDNFALFRREKIITLTGQVMQVPIVSGSSFRGILRRIGEALT
AAVLDYEDAALPIPAAHLLTNGGRLAKSAKPLTDEQERRLKTLLPQVAVFGGAASGRIMSGLLTVGKVLP
EIAELAHLLPRPPRTPTLPAVLGVAEESFSHLSDHRATTAQPPSTDRDENSSPLGRFGVETLPAGTRLQT
WVRLANATAAQTAFVRDVLDSFAAYGHLGGRIAAGHGQVTATISTTVQRGELPGPDTDWAAELSANRADA
IAALTQLS
>IV-B_WP_033504762.1 hypothetical protein [Bifidobacterium actinocoloniiforme]
MTIINYGLTLTSPFHHGAGTQGNTSILRTQTVHTPDGRIAQVPFLSANSIRHGLRNALAWETVKTLQVEP
GSLTKGQTDLLFTGGAVTEKGAQTDLEAYRQAARILPWLTMLGYASKSDIIEGTLRASDAILACAENRGR
LRDTDDLKPAGYWRSEEFGTRMDQATSPIAALMDMGAEAAGSTQMIYSVQTLSPGARLEGSLELSAAATD
MDVRMLKAALDLWAPDGKTMLAAKTGTGYGRATITADTPYAGAAGDLRGIISDNKPDILGLLEALA
>IV-B_WP_068004304.1 hypothetical protein [Mycobacterium sp. YC-RL4]
MTLLSVQFDIDILARSSIVHREDYSAVGTDNFALFRREKIIGPTGEVMQVPIVSGSSFRGILRRIGEALT
AAVLDYEDTALPIPAAHLLTNGGRLAKSARPLTDEEERRLKTLLPQVAVFGGAASGRIMSGLLTVGKVLP
EIAELSHLLPRPARSVTLPAVLGIAEESFSHLSDHRTSTAQSPNADLDENSSPLGRFGVETLPAGTRLQS
WVRLTNATAAQAAFFRDVLAAFATRGHLGGRIAAGHGQVSATVTETVQRGRLPDTGVDWAEELGTHRDEA
IAALSQLS
>IV-B_WP_089152616.1 hypothetical protein [Mycobacterium intracellulare]
MSLNTIRWDIDIVALSSIVHRGGHDGDPGTDSAAMFRTEKIITADGELLDVPIVSGSSFRGVLRRIGEEL
IAAVLDYESAELPVPAAHLLTNGGRLAKSARPFTDEQERHLKALLPQVAVFGGAASNRIMSGLLTVGKVL
PEVAELVHILPRPPRTPLLPAVYTFAEESFTHLADHRPRPDRAPQVDGDENTSPLGRFNIETLPAGTRLQ
TWVRLANATDHQVAFLRSVLITFISRGHLGGRIASGHGSVAASFSDEFVERGELPDPTLDWRPELKAHRA
EVIAALSEIT
>IV-B_WP_011331662.1 MULTISPECIES: hypothetical protein [Rhodococcus]
MRSTVRWDVELTALSSISQKGEESETTTTLFRREPILQPDGRKVLVPVVSGNSLRGALRRTAEELFRDVI
GYERQIPLSAAHALRNGGNLSKVAGDSLTGRRRQRLRELVPPISLFGGNGGGAPPIDGCLKVGKVVPRVK
ETESIMSRPYPGVLMSQFELMSLESYSRFDDAGTKSFPAPFDADTVPGSGTSAHQTSMLMRFEVETLPAG
THFETFLRLDRATDRDIAFFSDVWERFSRDGFLGGRSAIGHGRVRAESELTVLTGPGPQVADWRAELEPL
REDVIEALGWLT
>IV-B_WP_007299945.1 hypothetical protein [Rhodococcus sp. T7]
MRSTVRWDVELTALSSISQKGEDSGTTTTLFRREPVIQPDGRPVLVPIVSGNSLRGGLRRIAEELFRDVI
GYEGQIPLSAAHALRNGGSLTKVTGDGLTGRRRHRLRELVPPIGVFGGNGGGQPPIDGCLRVGKVVPRVR
ETETIMTRAYDGRLMSQFELVSLESYSRFDDTDTRTFPESSAGGGAGKDVGSSMLMRFEVETLPAGTRFE
TFLRLDRATPLEISFFTDVWGRFARDGFLGGRSAIGHGRVRAESDRVVLAGPDPQTVDWRVELAPLRDEV
IEALCWLT
>IV-B_WP_011562805.1 hypothetical protein [Mycobacterium sp. KMS]
MSLISAHFDIDILAQSSIVHREDYSAVGTDNFALFRREKIITPSGEVTQVPIVSGSSFRGILRRIGESLT
STVLDYEDAALPVPAAHLLTNGGRLAKSARPLTDEEERLLKALIPQIAVFGGAASGRIMSGLLTVGKVLP
EIAELAHLLPRPPRSATLPAVLGVAEESFTHLSDHRTTTSCSPSVDLDEKSSPLGRFGVETLPAGTRLQT
WVRLNNATAMQAAFLRDVLAEFAVRGHLGGRIAAGHGQVAATVTATALRGHMPDEDTDWSAELAASRQEA
IAALHQLS
>IV-B_WP_011600286.1 hypothetical protein [Rhodococcus jostii]
MTVSRVWEIEMTARSPISHRGELIGTTAIGRRMKILQPDGSVELVPVISGNSFRGVLRRIGEELLRDVLG
YEGKLPLAVAHTLRNGGAIVKTQAEPITGRRLHQLRELIPQLSVFGGAIGAAPIDGCLRVGHVVPIVTEA
TPILRRTYEGPIPSRFDIEALESYSHLDDVTTGHAGTTVDPAAEGGGSGSPVMRYDIETLAPGTRFESWV
QLVRGSDLDQAFTADVLAEFTRSGWLGGRTGIGHGQIATMLASDPYGAPVVDWREIVAARRTEALETLLS
LPA
>IV-B_WP_011896167.1 MULTISPECIES: hypothetical protein [Mycobacteriaceae]
MTALSTIRWDIDIVALSSIVHREDYSSVGTDNFALFRREKILSADGTMTEVPIVSGSSFRGVLRRIGEQH
TAAILDYESTLPVPAAHLLTNGGRLAKSARPLTDESERQLKTLLPLIAVFGGAASGRIMSGLLTVGKVLP
EIAELAHILPRPPHSDPAPPAVLSVAEEPFTHLADHRPNTHQPPTQDTDETSPLGRYYVETLPAGTRLQS
WIQLTNATDNEISFLSTVLDTFTTRGHLGGRIASGHGQIRATATPTTLRGAVPDPLPDWTDELRTHRDQA
ISALTALT
>IV-B_WP_012880134.1 hypothetical protein [Xylanimonas cellulosilytica]
MGTITWTGTITALSSITHGEETRGTYTMLRRELVTTADGSRVLVPIISGNTLRGRLRRTGEELLRDAVGY
AGEISPAAAHTLRGGGSLAKTGREPLSGARLARLRELVPQLGVFGGAGGGTIISGALDVGKVIPHVAETA
RITGVDARVSAFEATQLEAYTRQDDDRQHDFAGVAATAHLTFSEDGKPAVVDAGGNQMRFHVETFPIGTT
FSTWLRLRRPTDLETAFFTDVLAQFARDGRLGGRIAIGHGQVRADLHADPAPDTTVDWRAVVAEHRDEIL
VALESLV
>IV-B_WP_013626622.1 hypothetical protein [Rubinisphaera brasiliensis]
MQVVTLLFKALSPITHMMGNVGNKTVIRTMDVRTNTGTAKVPVISSNALRHKIREAWADSLGYEEITKRE
ANTLYSGGAERSAGGGPSLKVRQEIQDLLPGIALFGTCSKDDVICGSAAVDHATLVCRESRYLLGGMHPD
LFDCADADRLAPSSHFVSDWQYYRHDPVHAQGKQVSDEEGNNTSMPFGGNCVIPGSLFLSQVRIKSDDPV
LLGCALASLERWQSQGGVLGGMGSKGHGRLSCRVAGDTESFPAAVEAFHAHAAKNKDLMRGLIGELAK
>IV-B_WP_015298106.1 hypothetical protein [Mycobacterium sp. JS623]
MTLSTIRWDVDIIAQSSIVHRDDYTSVGSDTFTLFRREKIIGPDGQILQIPLISGSSFRGVLRRVGEALT
AEVLGYEDVALPVPAAHLLTNGGRLAKSAHPLTDEEERNLKELLPQIAVFGGAASGRVMSGLLSVSKVLP
EIAELAHLLPRPPHSTPLLPAVLSVADESFTHLPDHRPSTGGAPRTDHADGSPLGRFAIETLPAGTRLQT
WARLDNATEHQAAFFDNVLSTFAAHGHLGGRSAAGHGQVTATVTATALRGSLPRPTVDWVNQLADDRDAA
IAALTRLT
>IV-B_WP_042445356.1 MULTISPECIES: hypothetical protein [Rhodococcus]
MTSTVHWDLDIYALSSISHKDDSTSTTTALFRREEVIQPDGTGELVPIISGNSFRGTLRRIGEELLRDVL
DYEGTLSLPAAHTLRSGGALRKTKGEPLSGSRLEHARNLIPLIGVFGGNSSSTMIKGRAQIGKVVPRVKE
TEHIMSRPSKLPLLSQFELLGIERYSRFDDSDTADFPSTAAAEADAESPATGSHLMRYEVETLPAGTTFE
SWIRLTRATDLQIAFFTDVLAEFTAAGRLGGRLSIGHGMVRVESTRSTTAGTPASAVDWREHLRSVRDDA
LEVLANW
>IV-B_WP_015586211.1 MULTISPECIES: hypothetical protein [Rhodococcus]
MTSTMRWQLDITAVSAISHRGEHSATTTTLFRREKIQQPNGSAALVPIVSGNSFRGALRRIGEELLRDVL
AYEGLLSLSAAHTLRNGGSLTKVTGEPLSGERLHRLRTLNPQVSVFGGSGGGRMIDGCLRVGKVIPHVLE
TDHLMSRPAPDRAVLSQFDTMALERYSRFDDSTDHDFPAVGRTDAATVDGSSLMRYEIETLPAGTRFESF
LRLDRATDLDVAFFSDVVGRFVESGTIGGRTAIGHGLVRTRFERTLLAGDEPKELDWRTHLRERRDEALE
VMEALT
>IV-B_WP_069953989.1 MULTISPECIES: hypothetical protein [Mycobacterium avium complex (MAC)]
MTLLTVEWDIDVVTRSSIIHRDDYNLGGATTFTLFRSAEIIAANGKALRVPIVSGNSFRGILRRIGERLT
ASILDYENSLPVPAAHLLTNGGRLAKTNKPLTDEQERHLKELLPQVAVFGGSASGRILSGLLTVSDVLPE
IAELAHILPRTPTAALPAAKTVLTAEGFTHLNDHRPQASQPPRPDYDTTSPLGRFTVETLRAGTRLQAWA
CLDNATAAQVSFLTDVLRVFAVRGHLGARSAVGHGQITATINSTVQRGELSTDAVDWQGELARNRDDAIA
ALAALT
>IV-B_WP_075734883.1 hypothetical protein [Corynebacterium phocae]
MTTINPQPKFSIPLNVTLLSPLHHGAGSQGNTSVLRTQDVMQPDGTVARVPFLSAASIRHGLRDAFAWHL
VKTLDIEEGTLSKTLVDLLWSGGAVTTTGSRTNLDTMRRVRQYLPALSMLGYAAQSDIIEGTLRASDMIL
VCAENNHRTTQQSDKRAGAYRTEEFGTRHDKASTPAGAYIELAAGEELTTSQMIWDTQCIMVGATMEGQL
SLTRAATSEHVSVLLALLAHWAPEGEVLLGAKTAQGYGHARLTTAIDEVSAEDYTQTVLDNKTEIMELLE
ELAK
>IV-B_WP_075836609.1 MULTISPECIES: hypothetical protein [unclassified Rhodococcus]
MTSTVHWDLDIYALSSISHKDDSTSTTTALFRREEVVQPDGTGELVPIISGNSFRGTLRRIGEELLRDVL
DYEGTLSLPAAHTLRSGGALRKTKGEPLSGSRLEHARNLIPLIGVFGGNSSSTMIKGRAQIGKVVPRVKE
TEHIMSRPSKLPLLSQFELLGIERYSRFDDSDTADFPSTAAAEADSENSATGSHLMRYEVETLPAGTTFE
SWIRLTRATDLQIAFFTDVLAEFTAAGRLGGRLSIGHGMVRVESTRSTTAGTTASAVDWREHLRSVRDDA
LEVLANW
>IV-B_WP_097388502.1 hypothetical protein [Rhodococcus sp. H-CA8f]
MTVSVRWDLDITATSPIAHRGDMLGTTALMRRMKIVQPDGRTELVPVISGNSLRGVLRRIGEEMLRDVLG
YEGLLPLPVAHLLRNGGSIVKSTTDPLTGRRLNEFRALVPQVSVFGGAIGSAPIGGCLRVGHVMPIIVEA
VPALRYEYEGPLPSRLDVESHESYSHTDDVTTGRDHGTGDTSGSPLMRFDVEALAPGTRFESWVHLDRGS
ELDHAFAADVLSEFTRRGWLGGRTASGHGQIRSVVDPDPADGVELDWKAVVAARRDEAIEALQSLSLTRA
STTGS
>IV-B_WP_108404804.1 hypothetical protein [Corynebacterium sp. 2184]
MTTITPTAPTTVHLSATLTSPFHHGAGSAGNTSLLRTQDVLQPDGTVARVPFLSAASVRHALRDALAWET
ARIIGLEPGSLTKQAVDLLWAGGAVSSTGARTDLEMMRRVEEHYPTLAMLGYAAKSDIITGTLRASDMIL
ACRENAHRLNTDPDELRPAAHYRSEEFGTRHDQASSPAGQYIRLAGEVETTQMIWDTQVLIPGAVLCGEV
SLTPAATRAHIDALGAALHLWAPDGVVRLGAKTAQGYGTATLSHQDNLAGWDTHYGLWAEHVADHADDIR
SLLADLGE
>IV-B_WP_109336287.1 hypothetical protein [Rhodococcus sp. S2-17]
MRSTVRWDVELTALSSISQKGEDSGTTTTLFRREPVIQPDGKPVLVPIVSGNSLRGGLRRIAEELFRDVI
GYEQQIPLSAAHALRNGGSLTKVTGDGLTGRRRKRLRELVPPIGVFGGNGGGQPPIDGCLKVGKVVPRVR
ETETIMTRAYDGRLMSQFELVSLESYSRFDDTDTRAFPESSAGGGAGKDVGSSMLMRFEVETIPAGTRFE
TFVRLDRATPLEISFFTDVWGRFARDGFLGGRSAIGHGRVRAESDRVVLAGPDPQSVDWRVELAPLRDEV
IEALCWLT
>IV-B_WP_110134089.1 hypothetical protein [Bacillus coagulans]
MNHYRLETIYTLLQPLSHIGESESTQSFLNTTTVVNDGKPEEVFVYTGNALRGMLRDCGARYLLNRLDIR
VPLKAFHLLFSGGSIGGAQALDIDQAKIIRKALPFVSLFGGGVGNQILDGKLKQTFVYPVCRETNNIIPS
YVEKSDYSWRHFTNVIEFTRKDDEKNVNLAEQFLIGQGEQQLLEGETTKKKKEKDGPATQMRYGVEYLAA
GTKLWHRWDIICDELELGAFVSALHEWQKQPYLGGMSGKGFGLVAADMELVTEDGREQFAQIGQEFIKLG
TTAEQAKKAYDEHLKEMYDSYLIDNKEEFTKLLAGEVK
>IV-B_WP_054781793.1 hypothetical protein [Rhodococcus sp. NJ-530]
MRSTVRWDVELTALSSISQKGEESETTTTLFRREPILQPDGRKVLVPVVSGNSLRGALRRTAEELFRDVI
GYERQIPLSAAHALRNGGNLSKVAGDSLTGRRRQRLRELVPPISLFGGNGGGAPPIDGCLKVGKVVPRVK
ETESIMSRPYPGVLMSQFELMSLESYSRFDDAGTKSFPAPFDADTGAGSGTSAHQTSMLMRFEVETLPAG
THFETFLRLDRATDRDIAFFSDVWERFSRDGFLGGRSAIGHGRVRAESELTVLTGPGPQVADWRAELEPL
REDVIEALGWLT
>IV-B_AJH78526.1 hypothetical protein BF29_2519 [Bacillus coagulans DSM 1 = ATCC 7050]
MNHYRLETIYTLLQPLSHIGESESTQSFLNTATVVNDGKPEEVFVYTGNALRGMLRDCGARYLLNRLDIR
VPLKAFHLLFSGGSIGGAQALDIDQAKIIRKALPFVSLFGGGVGNQILDGKLKQTFVYPVCRETNNIIPS
YVEKSDYSWRHFTNVIEFTRKDDEKNVNLAEQFLIGQGEQQLLEGETTKKKKEKDGPATQMRYGVEYLAA
GTKLWHRWDIICDELELGAFVSALHEWQKQPYLGGMSGKGFGLVAADMELVTEDGREQFAQIGQEFIKLG
TTAEQAKAAYDAHLQEMYDAYLIDNKEEFTKLLAGEVK
>IV-C_WP_012571280.1 hypothetical protein [Thermococcus onnurineus]
MKVILKMKALEPISVGYESIGIETLLYSLPIVKEDGTAIDVPILPGNSLRGVLRDQMALQFLEDVKSTIV
AKGKNHNGGEDKKDLADYDSLTANIGTLLSLFSGGILSGEEKGGSTPNIKEIMDTYIYPLLPLSIMGVAL
KKIIIPGKIKVGIGYPLTEETKSLLIDLGVNPEGNTPSLQEITHSSVLITRKDDTNKVMQLRELLDVEGD
PEEAKASDSAIQQRLYRQVVVPGTVFYSYIEDVIPMTDAEWGLVLKTLKRLNKVGGRVAGGLGKVKVDIQ
GVSTDKFIKAYDDYIKDNLDSILTALKTNPNDFFKKSHNDSETSEQAPKAQ
>IV-C_WP_088853925.1 hypothetical protein [Thermococcus pacificus]
MRVILKMKALEPISVGYESIGIETLLYSLPIVKEDGTALEVPVIPGNSLRGVLRDQMALQFLEDVKSAIL
ESKNETEAPEKQESLNAHIGTLLSLFSGGILSGEEKAQGMPNIKEIMEKYVYPLLPLSIMGVALKKIIIP
GKIKVGIGYPVTEETKPLLTDLGVSPNDSAPALSEITASVLITRKDDTNKVMQLKDLLNVEGEVEEAKAG
DSAVQQRLYRQVVVPGTVFYSYVEDVIPMTDAEWGLVLKTLERLDKIGGRVAGGLGKVKIELSGIDNEKR
EAFIEAYTNYIGDNLNTILKALKTNPNDFFKSSPNSSESVKTNEKSPET

## Sheet: Cas6-Csf5
>I-A-Cas6_WP_009988407.1 CRISPR-associated endoribonuclease Cas6 [Saccharolobus solfataricus]
MIYTLTFRLKPSNDVIIPPFSSKLSRTLFLSFSPTYSKIIESKEPNKPLRITVVKDQGKPLYSNGKSKVV
LKAENTYTFIVNTLLEDVVKEVIRVESVNREIYNTSFHVELVNVSVKENVMAEDARFYRVHFKTPTLLQP
PRPRMKRKENRYVLFPYVPLLFYSIASHWNRYMDKKIVGVTGSKTLYYFREVNYRIRPMTAYYGNIPNKG
FVGWVVFELSARKGSKIRENIRRLLDYVNYFGVGKSRNIGFGEVEVKSLNG
>I-A-Cas6_WP_038060497.1 CRISPR-associated endoribonuclease Cas6 [Thermodesulfobacterium commune]
MRLSLTFSFTKNLLLPLHYNEILQGLIYRLLDKAIAEKLHDEGFVLGKRKFKLFTFSRLFGNFERQGENL
KFFSPFKFYLSSPYNEMIESLALNLLKAPEIKILENKILVESIEVVASPVIKREVTVKMLSPLTVYSTLL
SPDGKKKTYYYHPKEKEFSQLVKENLVKKYKAFYGKIPPSEDFFIEPLGISNKNEKLVIYKGFIIKGWMG
KFRLRGDPELIKFSYEAGLGAKNSQGFGMWEILEK
>I-B-Cas6_WP_039629656.1 CRISPR-associated endoribonuclease Cas6 [Clostridium argentinense]
MRIKCEYKTDKFPLMYQMMIVGLIKKSLKQSNKSYYEQLYTYNDKKNKQIKNFTFSVFMNGYKIVDDIAE
IENSITVIISTPDLELGINLYNGLLNTKEFKYKSFELKKQRISLIKEKAINEGEAMFKTLSPIAVKNRDG
RFIDINNEDYEQEINYIVDLTLRTHRGYGLKEPIKFIPVSMKKVVVKEKISSFKEITNKDIMYVNSYGGV
FKLVGAREDLEEIYKSGIGYRRSQGFGNIDLI
>I-B-Cas6_AGZ81524.1 CRISPR/Cas system-associated RAMP protein Cas6, type I-B/HMARI [Campylobacter fetus subsp. testudinum 03-427]
MKIYQLKVFLKLNQNVDFINSPEFLSTNLHKAMLGDEALRSIHMQRYLKPYSIGFLYSMKGKKDTFVSGE
DMYFYVRSIDESFISKLRICLENSKNLGFNVYLSKFENLDIKQIDRLYTMSPATIVLKEGDKTIPWRREN
SDITVLKEALISNLKNKYEYFLDKKIEIKDDIIELIEIKTNRAFAFRYKNGKIYAYRYQIHFSQNRLAQE
FANIAMILGVGVKNTLGFGFCMRSNNAV
>I-C-Cas6_WP_071678095.1 CRISPR-associated endoribonuclease Cas6 [Thermus brockianus]
MDGRPLKLFVFSRLSPLHLGEDRRFHPEGQEVRFFLASPLPGLLEAFLRPLQETGELVLYGRPWPLRLLE
PLPLPEPQDFLQVKALSPITVYRTVGRETHYLSPEDPDFSPLLEANLNRKAKALHLPPGRVRVVPLGGNT
SRMERYKGFWVKGWIGQFALLGDPHLLHLALTAGLGAKNPQGFGFVRESQRRSSKSYIPGPW
>I-D-Cas6_WP_075665304.1 MULTISPECIES: CRISPR-associated endoribonuclease Cas6 [unclassified Thermosipho (in: Bacteria)]
MIETYVFFKVKNDFIIENSSEKLHGLFFKMLKNTQINTEKLHSQKNKPFSLSPVYEYGYDKSITKFSKNK
YFFFRIASIQDDLILSFVKALTLNSTELFLDKYPIYIDEVITETYQNKDIQNEITINFVSPVTFRGPNNI
NIPIPDPLHIINFLKKYGINDIDYPKITYIEGKSHVMKYSSFKLIGFVGKMKIKTHTPKSYLILHYLGTG
YSHAKGMGVTIIDAATTANQKIRYIWKRWGINA
>I-D-Cas6_WP_069284487.1 CRISPR system precrRNA processing endoribonuclease RAMP protein Cas6 [Sulfolobus sp. A20]
MYRLVKIKVDIPTPFITTDYTGKFVKTVLINANPNLNEIFQGEKKVYPKPLRITSLLKDNNEAVYPKRIV
TNFSVDSKPKEPPKPITIRGAYWFYVGYETSLEPEISKAIASIFSGFNMRYGEFDLKIKAVELSQESFDD
FPTEFSQVRVKLITPSLFKDPFEKLASVDRIKTRRYLPFPPFIFSTNVFEIFRETYKRNIIRLSYGLLES
HNNLNTATKVWYYYDGKWLPGVIGYLKFFVRKGLKKEVISAFREVFIHANLMGVGTGRAAGFGFAQITAR
>I-E-Cas6e_WP_013623189.1 type I-E CRISPR-associated protein Cas6/Cse3/CasE [Deinococcus proteolyticus]
MYLSRLFLNDHSKQAAADLRSAYGLHQTLRWAFPNAGEENGPLPEGERLLWRDDGPHGILVQSVTRPSWD
AVSARHPDYFHDVQVKPFDLTGLQAGQHLAFKLKANVTVNRWRDGQDRDAEKRTKREALRGAKEQVEWLE
RQGERGGFSVVGADIAQSGNVRLYKARGSTPMTLFAVTFEGVLRIEDPALLAQTVRGGIGRAKALGFGLL
SLARV
>I-E-Cas6e_WP_000281446.1 MULTISPECIES: type I-E CRISPR-associated protein Cas6/Cse3/CasE [Enterobacteriaceae]
MYLSRITLHTGQLSPAQLLHLVDRGEYVMHQWLWDLFPGGKERQFLYRREELQGAFRFFVLSQERPAESD
TFTIECRSFAPELRTGQQLCFNLRANPTICKSGKRHDLLMEAKRQVRGQAEGSDVWLHQQQAALDWLAAQ
GERSGFTLLDTSVDAYRQQQLRRENSRQLIQFSSVDYTGMLTVTDPGLFLQRLSQGYGKSRAFGCGLMLI
KPGAEA
>I-F-Cas6f_WP_041194605.1 type I-F CRISPR-associated endoribonuclease Cas6/Csy4 [Candidatus Symbiobacter mobilis]
MSHYVNMDVRPDGDFPSSQLMGALYVRLHRALVAHGAGDIGVCFPAHNEHWLGNRMRLHGSAEALGKLMG
VDWLQGMRDHLDLTPVSPVPDQMGYRQVKRVQPQSSPERLRRRLMLRHKLTAEEAAERIPDTVAQLVALP
SVFVRSSSTGQSFRLFVCHGPLTPEPKEGGFSTYGLSLGGAVPWF
>I-F-Cas6f_WP_025441567.1 type I-F CRISPR-associated endoribonuclease Cas6/Csy4 [Vibrio parahaemolyticus]
MSKRYYFSIRYIPLHADFGLLAGRCIQQMHMFIVNNPQVKNKVGVCFPRWNVTNIGDTIAFVMDDKEMLS
GLSFQPYFSMMVKEGVFEVSRVCEVPVDSPEVRFVRNQIIGKSFVASKQRRMKRSMLRADLSATEHTPIA
KEERVVDHFHRVPISSASSGQEYLLHIQKEFVESREQANFNSYGLATNQEKRGTVPDLSI
>I-U-Cas6_>WP_012879626.1 type I-E CRISPR-associated protein Cas6/Cse3/CasE [Xylanimonas cellulosilytica]
MADLFDTTLTVPATMATALLSDRTTGHRMTMQLWDQIESTVHRGARAHVGCLWRVTGIDPVAQTGTLLVR
SSTAPTRKVPWAIQQDAAVTELPETGATVDLTVTIAAMYTPMYDVPVEWRENLKAGADGTARPPGEGLSY
RSKQVPVPSDRLQEWSVTKLKRLGVDGDVVAHAAPVVRIKGALVATAHLSVTGATVNDGLEQCVRTGIGK
GRSYGLGLVAVTPRS
>I-U-Cas6e_WP_014511105.1 CRISPR-associated endoribonuclease Cas6 [Thermus thermophilus]
MPQAVVLELVGEKPPLYPGRYAHGLFFALLSRVSPELAQKLHEAPRKPFTLAPLPRVGPEGATLKGILRL
RLTALDDGLFAPFLRALLEAAPDGLPLGDSSYRLARVLATREGHPLAGATSWEELKEAPKREKATFRFLT
PTVFATSKPGGRTRYTPLPDPRLIAGSLLDKWQAHSPFPYNPKEEAALRELFELDLEVAGFRNLRFHRVQ
AGKGFFPGFTGEATLRLWSQSLEAQEALGRLHALAFFSGVGAKTPYGMGLAVPL
>III-A-Cas6_WP_019265791.1 CRISPR-associated endonuclease Cas6 [Methanobrevibacter smithii]
MKINTCNLLIKTDKDISQESNKLRGYIGNKFKNHPLLHNHYGNEKFLYSYPLVQYHILDGQAMIFGIEEG
VDVLKDISGDLKELNLDHTHYSIEEKIIREKEVDVNTSNEEYHYKFITPWLALNTQNFKKYNNLDDWKEK
KLFLNKILIGNILSMAKGLGIIVNRRIYVKTHLEPVSVNYKSVKMLGFTGEFKVRFKIPDYFGFGKGVSQ
GFGSVKQIIDEE
>III-B-Cas6_WP_013937091.1 type I-MYXAN CRISPR-associated protein Cas6/Cmx6 [Corallococcus macrosporus]
MPAIDLLFPVQGGPVPLDHAYLLFSALSHHLPALHERADLGVFSLRGVSNTRELLYLGRGTMRLRCPIES
VATLLPLVSAPLEVAGRRLSLGAPSLYALEPVPSLAARLVTFKHAMDEASFVVAASRGLEALGVQATLKV
GRRRIVRIAGKKVVGFALALHGLSAEHSLRVQEQGLGGRRHMGCGLFLPPGRAARAQSRGKAA
>III-C-Cas6_WP_094082593.1 CRISPR system precrRNA processing endoribonuclease RAMP protein Cas6 [Prosthecochloris sp. GSB1]
MYASFASLSIARFRFTIEPTEEIRLPEYKGSALRGGFGYAFKRATCITRDRFCEPCILKSSCAYHRVFES
KVPPDTSERLRLGGDAPHPFVIEPPLTEQRYFQPGDRLTFSLVLFGGAVGQLPFFVYAFMILGESFGIGK
GRGRFRLLGVEDENGKQLYDNGNLSGGCEVRTAGEIMNSTADGSAELTLRFETPLRMKTAYGREKKGLVT
GMGDPASVRMLLKSLHHRAFVLNQLYGEGVKEETYNGRMFSPVDGDLEVVRADTFWYDWERYSQRQQRRM
RLGGVMGEVTLGGTLQRYMPLLRLGQYLHVGKGTGFGLGKYRIAGDAAGSA
>III-D-Cas6_WP_110379003.1 CRISPR system precrRNA processing endoribonuclease RAMP protein Cas6 [Acidianus sulfidivorans]
MIVAEVFVRPENDAIIPFSSKIGKSLLLDPKNVSISPLKFKGKYLVKYASLPTYLEVTGGNIYSFEIGGE
EKEVYSVLINLDSRYFFNTFWKVIDVKVHDIKVNSMPKKFEVEIMTPALIVSPYIKEKRKVFTNKSEYVF
FTNLVDVTGLNREKLVEIIPKFSRLLWEEPSIMKYANLRYDDKLVLGLTGNLRYSVREEDEILIKVLENA
IAMGIGSSRRNGFGVIRIKGVDVSWSR
>III-E-Cas6_WP_013258514.1 CRISPR system precrRNA processing endoribonuclease RAMP protein Cas6 [Desulfarculus baarsii]
MTKDGLSAWLLHPDGQASLVELCGLWRETLVRASCLLDPPPWQEGVAPWELAGKVRGSWGDDLKRGASLL
ALAGQPCPWWPPCALDVFFRPQGKLTGGLEIPKPYVIRVDYEPEAGMVRIVLALFGLAGDYATAAAASLA
AALRHNLRWAQGRAPGCELADMEIVAAPAPDPGDGAHKACLRFLAPLNQRSGRESLLSPQSMLTGLANRV
SGLARWHGLELAEDFKELKRLIRSLQGEFEQAERHHWFRQSQRQDGRNIPMEGFLGDLWLRGDLLALTPL
LALGERCHAGGRAALGMGQYRLEWQT
>IV-A-Cas6_WP_013782110.1 CRISPR system precrRNA processing endoribonuclease RAMP protein Cas6 [Mahella australiensis]
MTGYPYPRPQAVKIQVKGHVPYPKNALATVYDIFRDIETVNKAHEAKEAPPFAIKDFNMNGFAITSYLAL
PTDTVTERLKTKGFHTVGQPIYLPQNELPPLYGLKGVTIQFRTPTAFKYNTGYVPEFYGPVFIKSITESY
RRIIPGCPEFSTSDILKYIRFTATDLQKGKYRLTEELMVTGFKGKVYLQFKLSTPPELKLLILYFLEAAS
ICGVGMKKAWGMGDIYITI
>IV-A-Cas6_WP_014759546.1 MULTISPECIES: CRISPR system precrRNA processing endoribonuclease RAMP protein Cas6 [Thermoanaerobacterium]
MIDLKVKDLYPIIKPIIVKIHSANKLTPEFANKIAYELMRDVKLVRDIHNSRAIPPFSIKNLKNNVFDLY
IMIPVSETSLYFNAERLNVNIDKIEYPNVEIYNVSEISNIDLYFTSPTSFKTTNSHIPYFEPLMFWKSCI
RLWSEFTNYNIDPNIGEDIASKIYPFIMDIKIEKTFLNDKFYIEGFTGTVNLHFSKNISAESKVLILTLL
ESASCTGVGVKRAWGMGNVEYKIQERKFYNGY
>IV-B-Cas6_WP_110134087.1 CRISPR system precrRNA processing endoribonuclease RAMP protein Cas6 [Bacillus coagulans]
MLKVRMPIEFDDGKAMYDAVLAIIHKQSPVLAKMIHDNREYNPFSVELPNMVNVLGLEIEPFFRNLNGIE
ILRDVSYKDLLNKKYNNTTIFVQFHNTTFSRKGYDTPIPDPNHILQSLKDRWNQLFPDKIDIKIPFHGEN
TREYTVIKFLNIHSATQKIADYRPYTVFYGKVGFKFYGDEAYVQKANILFRFAEFAGVGLKRQMGMGVTK
ILAKGDVKTNDDRSRERNVHAACDAAGI
>IV-A-Cas6_WP_126015577.1 CRISPR system precrRNA processing endoribonuclease RAMP protein Cas6 [Paenibacillus albus]
MIANTVLLLRNRLGCHVRYIYPNYIHGWVYNGIRDTPIGHYYHEAQKSPFSIKEIDQDRNGLLMLHLVFF
DERVMLAFLRHVEKGKELRLGQHYYLVEETVMHHEDHPKAGIVSYDTFYSLPIAESIEMHFQYTAFNSGR
RTVTLPFPDKIVNSLLSKWNEVAPDSIESTAEYRRRLASGLLITSHHIHSEFYPIRKEVSLNTFSGRAVF
HNVHEFGDLRGILNRLLYFAHYSGVGWKCSFGMGRVNLNPNSLLQASGGRGQLL
>IV-A-Cas6_AFK94275.1 Protein of unknown function DUF2276 (plasmid) [Thermoanaerobacterium saccharolyticum JW/SL-YS485]
MIDLKVKDLYPIIKPIIVKIHSANKLTPEFANKIAYELMRDVKLVRDIHNSRAIPPFSIKNLKNNVFDLY
IMIPVSETSLYFNAERLNVNIDKIEYPNVEIYNVSEISNIDLYFTSPTSFKTTNSHIPYFEPLMFWKSCI
RLWSEFTNYNIDPNIGEDIASKIYPFIMDIKIEKTFLNDKFYIEGFTGTVNLHFSKNISAESKVLILTLL
ESASCTGVGVKRAWGMGNVEYKIQERKFYNGY
>IV-B-Cas6_AJH77454.1 hypothetical protein BF29_2521 [Bacillus coagulans DSM 1 = ATCC 7050]
MLKIKLPIQFDDGKAMYDAVLAIIHKHSPVLSKMVHDNHEYNPFSIELPDIVNVIGLEIEPFFKNLNGIE
ILRDVSYKDLLNKKYDNVTILVQFNNTTFSRKGYDTPIPDPNHILQSLKDRWNQLFPDKIDIKIPFHGEN
TREYTVIKFLNIHSATQKIADYRPYTVFYGKVGFKFYGDEAYVQKANILFRFAEFAGVGLKRQMGMGVTK
ILAKGDAKTNDDRSRERNVHAACDAAGI
>IV-C-Cas6_WP_012571283.1 CRISPR-associated endoribonuclease Cas6 [Thermococcus onnurineus]
MRFAIRLRPENEPFRIPFNHQHKLQGLIYRRIQRVNPDLSLRLHAPKVPKLFTYSLFMAERRELAEDKSS
LLGYKRGFFYFSTPIAEIAEAFIGGLLQNPEVELWGEKFTVEEVQALAEPRKLSGKKFVTLSPIAVTTKR
IQFGKPRSYDLGPNEPEFYELIKENLREKYVILHGSKPPEEFEMKVLNAKPKRFEVKPGIFQIAWHLVFR
AYGDEGLLRVGYQAGFGEKNSIGFGMVKVDERRKSKVKRRWKGGERDREGKVP
>IV-C-Cas6_WP_088853922.1 CRISPR-associated endoribonuclease Cas6 [Thermococcus pacificus]
MRFLIRLLPENEPFKIPFNHQHYLQGLIYRRIQRLNPELSLSLHRPKVPKLFTYSLFMAEKRELAGDRSG
LLGHGHGFFYFSTAVPEIAEAFIGGLLENPEVELWGERFTVREVKALYEPEKLSGRKFVTLSPVAVTTRK
VQFGRPKSYDLSPAEPEFYELIRENLREKYVHLHGERPPEEFEMKVLSAKPKRFEVKPGIFQTAWHLVFR
AKGDEGLLRAGYLAGFGEKNSIGFGMVKVDGRKPKVKKKWRGGERNRESKEA
>IV-A-Cas6e_WP_029505551.1 MULTISPECIES: type I-E CRISPR-associated protein Cas6/Cse3/CasE [Enterobacteriaceae]
MIFYDNAFRLRISHTSVYRIHQHLDFFMQERKGEKLPYSFKIFPGTGNDSRLLVRTATALELPGEKKREL
ILSEGHEIKFITSMAIFHKGTKLEGHGRRQFAPSDEASYQMALTKLAKAGLDSRQIVVSGPEFVHIDKGN
ARRGFMLPVFTVQGAATISNQQEAEMAIVYGVGPKRVFGCGFMHLAGE
>IV-A-Cas6e_WP_004197662.1 MULTISPECIES: type I-E CRISPR-associated protein Cas6/Cse3/CasE [Enterobacteriaceae]
MIYYDNAFRLRIRHTSVYQIHQHLDFFMQERKGEKLPYSFKIFPGTGDDSLLLVRTATALELPGEKKREL
ILSEGHEIKFITSMAIFHKGTKSEGRGRRQFAPSEEASYQLALTKLAKAGFKPGQIVVSGPKFVHIVKGN
AGRGFTLPVFTVQGTAIISNQQEAEVGIVYGVGPKRVFGCGFMHLAGQ
>IV-A-Cas6e_WP_044816417.1 MULTISPECIES: type I-E CRISPR-associated protein Cas6/Cse3/CasE [Klebsiella]
MIFYDNAFRLRISHTSVYRIHQHLDFFMQERKGEKLPYSFKIFPGTGNDSRLLVRTATALELPGEKKREL
ILSEGHEIKFITSMAIFHKGTKLEGHGRRQFAPSDEASYQMALTKLAKAGLDSRQIVVSGPEFVHIDKGN
ARRGFMLPVFTVQGAATISNQQEAEMAIVYGVGPKRVFGCGFMHLAGQ
>IV-A-Cas6e_WP_038989755.1 MULTISPECIES: type I-E CRISPR-associated protein Cas6/Cse3/CasE [Enterobacteriaceae]
MIFYDNAFRLRISHTSVYRIHQHLDFFMQERKGEKLPYSFKIFPGTGNDSRLLVRTATALELPGEKKREL
ILSEGHEIKFITSMAIFHKGTKSEGHGRRQFAPSDEASYQMALTKLAKAGLDSRQIVVSGPEFVHIDKGN
ARRGFMLPVFTVQGAATISNQQEAEMAIVYGVGPKRVFGCGFMHLAGE
>IV-A-Cas6e_WP_080916844.1 MULTISPECIES: type I-E CRISPR-associated protein Cas6/Cse3/CasE [Klebsiella]
MIYYDNAFRLRIRHTSVYQIHQHLDFFMQERKGEKLPYSFKIFPGTGDDSLLLVRTATALELPGEKKREL
ILSEGHEIKFITSMAIFHKGTKSEGRGRRQFAPSEEASYQLALTKLAKAGFKPGQIVVSGPKFVHIDKGN
AGRGFTLPVFTVQGTAIISNQQEAEVGIVYGVGPKRVFGCGFMHLAGQ
>IV-A_Cas6e_WP_107332038.1 MULTISPECIES: type I-E CRISPR-associated protein Cas6/Cse3/CasE [Klebsiella]
MIFYDNAFRLRISHTSVYRIHQHLDFFMQERKGEKLPYSFKIFPGTGNDSRLMVRTATALELPGEKKREL
ILSEGHEIKFITSMAIFHKGTKSEGHGRRQFAPSDEASYQMALTKLAKAGLDSRQIVVSGPEFVHIDKGN
ARRGFMLPVFTVQGAATISNQQEAEMAIVYGVGPKRVFGCGFMHLAGE
>IV-A-Cas6e_WP_101421867.1 type I-E CRISPR-associated protein Cas6/Cse3/CasE [Klebsiella pneumoniae]
MIFYDNAFRLRIPHTSVYRIHQHLDFFMQERKGEKLPYSFKIFPGSGNDSRLLVRTATALELPGEKKREL
ILSEGHEIKFITSMAIFHKGTKSEGHGRCQFAPSDEASYQMALTKLAKAGLDSRQIVVSGPEFVHIDKGN
ARRGFMLPVFTVQGAATISNQQEAEMAIVYGVGPKRVFGCGFMHLAGE
>IV-A-Cas6e_WP_116987683.1 MULTISPECIES: type I-E CRISPR-associated protein Cas6/Cse3/CasE [Klebsiella]
MIFYDNAFRLRIPHTSVYRIHQHLDFFMQERKGEKLPYSFKIFPGTGNDSRLLVRTAIALELPGEKKREL
ILSEGHEIKFITSMAIFHKGTKSEGHGRRQFAPSDEASYQMALTKLAKVGLDSRQIVVSGPEFVHIDKGN
TRRGFMLPVFTVQGAATISNQQEAEMAIVYGVGPKRVFGCGFMHLAGE
>IV-A-Cas6e_WP_012753920.1 type I-E CRISPR-associated protein Cas6/Cse3/CasE [Methylorubrum populi]
MPTVANMTFPLELAVRTAREVAPSTAEDMGYVVKTMVGETYGRDAIKPWRIAAEGGGKVRIVGWIDAEQG
VPVPKSRFASEIEVGFVPYEARKGDEVLLDLIVAPTQKIELPGGRFREVDVAEAAKDRGALAVYADWLKL
QFSKPDTGCLPIGIPSFVETSQDRGVRKAIGGKTTTIRFPRVHALQKVRIVNQRAFERMLVAGLGRQRAF
GYGCILPRELCDVVL
>IV-B-Cas6e_WP_033504765.1 type I-E CRISPR-associated protein Cas6/Cse3/CasE [Bifidobacterium actinocoloniiforme]
MNETNCVWHTEIIFNRNGRAIPFDSALVHRIITASTGDPASLWCSPRPAVLLVQTRRPLHAETFRREAAS
IRQAKASLFFDSRARVEISGVINATRCKAHRRRAPLGADDMPAWLCRHLKGCKADIDAVQEMSPAKGRHG
EQPLTISRAAFHGFATVKDPDEFANTLMTGVGRGKRFGAGLVLARRSS
>IV-A_Cas6e_WP_071960733.1 type I-E CRISPR-associated protein Cas6/Cse3/CasE [Alteromonas mediterranea]
MLCVYQESHFLMPNTGQHNANNWHKAIMDVLTNGHHIESLQYLFKTDISPRMPESSLVRVRGLSLPEHCQ
PVERKQNFTKGVQAAFRLRLCTTRRKKTTVNGKEKTIETFVSEKNDAFHGFLSQKLSSNGFALDSITEIQ
DTVVERVKRGGTQFFSPRCDVTFLATITDEEAAAIAYVKGIGRNKVFGAGMMEALDV
>IV-B-Cas6e_WP_075734888.1 type I-E CRISPR-associated protein Cas6/Cse3/CasE [Corynebacterium phocae]
MLTTTLTLNSHARGLVRDSQALHRTLAFATGGQHLWGLPDDHHLVVRHEAAIDWVAQLPGILRQAVTTPT
EVPVTGAPVRWAIIANPVKSLPRPGAKRGKLAPLDPQSYGAWIERKLSPALNPKFIRAEHLPPAIGRKPG
GRTTHHRAMLTGTATVKNQAQLEHLLTTGVGRGKAYGCGLLLMGEPA
>IV-A-Cas6e_WP_045268468.1 MULTISPECIES: type I-E CRISPR-associated protein Cas6/Cse3/CasE [Enterobacteriaceae]
MKFYENAFRVRIPYSDIYRIHQNLDFLIQEKCSIKLPYSFNIQPGNADDAHILLRTSVAMGFPGEVCRNL
TLKVGDAIPFVTTLTMIQRVIDGKRKREITTPPELQKGYVIERFSRAGLELQELLVSPPEYFYVKKSKKD
KAIVLPASIIRATGIVTSVEEAEKAIVYGVGRKRVFGFGLINITGEH
>IV-A-Cas6e_WP_083247310.1 type I-E CRISPR-associated protein Cas6/Cse3/CasE [Bosea sp. RAC05]
MKFMLIDIPREDAFTLARKTHAATSMDAGYQVKTVLAEASIPLRPWRFLASDPMSYRICGAVDGDVETSA
LTNLGGSVCATADWEPENGMIELDLHVTPQLQCRFRDVPGDRDLPRRSRLFDAAVGSHDRSAAYRDWVAN
KIQPASAGIEIDGDIQIAFVRDVRVPRKFEDRRVKLVMIPSCRARFKANVTDLALFRNTVSGGIGRQRAF
GFGSLIPRTVLSSLASHGGFADAA
>IV-A-Csf5_WP_013006551.1 MULTISPECIES: hypothetical protein [unclassified Thioalkalivibrio]
MYFAHTVLWPGKPPAAYRRILASLVPDEGEFQIPPEIFHYGPDGKPLQGLSPFRFSSKSGDGDQTQLVLS
AIGPQAVAMLRRETWKITHLLSESKGHPLADRTHTGYCELRVAPRPETFLVNHMIAERHQRERGASSDPE
VIRRKILAGLEAQCALLGRPLPEGVEEAIYDIRPSEKTFATPIAGGMVGVGPHEIEMDAALEIKGPWHVG
SLAARGFGRILQPRRAQDRKVAA
>IV-A-Csf5_WP_040202867.1 hypothetical protein [Geoalkalibacter subterraneus]
MRWQTLSIKTPEDTLRPDQARKILAAQTGTDLPPQILHYKKDLHPASGLSPFRFGARRGTVLLHAVGNQA
CAQLRPSSEMIIAAFESHYGRAIDSQITNGVFNKNRGHLKKFCIPYLILQQHPNVYKRIKDDLQTPECPK
ATALAEQKIREGIVRQYEDMGMYLEDHEYALYEVKIRGNDHGRFVPIAIKPGVFGLAARNVEFFSDLSFT
GPWHVGHLVSRGYGLILPAKGGKRAV
>IV-A-Csf5_WP_020308256.1 MULTISPECIES: hypothetical protein [Pseudomonas]
MFVTQVIFNMGERAYPDRARAMVAELMDGVQPGLVATLMNYIPGTSTSRTEFPTVQFGGASDGFCLLGFG
DGGGAIIRDAVPLIHAALARRMPDRIIQVEHKEHSLSAEARPYVLSYTVPRMVVQKKQRHAERLLHEAEG
KAHLEGLFLRSLQRQAAAVGLPLPENLEVEFKGAVGNFAAKHNPNSKVAYRGLRGAVFDVNARLGGIWTA
GFMLSKGYGQFNATHQLSGAVNALSE
>IV-A-Csf5_WP_011254655.1 hypothetical protein [Aromatoleum aromaticum]
MQQHLLRFALPAGKKLWPNDLREALAKHDLPPLFFSRDPQTGHAITRAMRNEKRVRGYIEQHGHEPPPPT
EEQRANPLAIPGIRIVGSSTWVGILATGERYKPLLEAATLPAIQIVTQRCGRGVGVELEQHTLSIKGLDD
PKRYFVRNLVMKRGLTKTAENTTQVASRILSALERQAVAYSLDLPPTAQVDIHVESVVRPRGMRLVTSTG
ATEQFVGLADVEFYACLDLKGYWFAGNLTSRGYGRIIADHPAMSTGRYA
>IV-A-Csf5_WP_071971113.1 hypothetical protein [Alteromonas mediterranea]
MQQTFVKFTLPAGTYIHANEMREAVAKGLDGQMFQSKPGLFNYLTETKTNCNRPENRFIGGLGWVGFVSD
NDPLMTTQVVAPAISFLMGKGFSPDTRVGEKDKRAVLTDEPNVYRLTGLVDQRDKRRESETGVVESAADL
VKRHVIAMFEVAFDKGVIDSPFTDDDLNIMVLESRRSGESVKFRNGGQKAVAKVRATFAMQVRLEGIWQA
GHLQSRGYGLVYSVNKGKYTQCPI
>IV-A-Csf5_WP_088922489.1 hypothetical protein [Pseudomonas aeruginosa]
MFVKQVFFDLGARIHADEARALVAKLLDDTQPGLVSALMNYMPASKTSKTEFPLVQFSNFNQGFALLGFG
EVGAQILSDATPIIHDAMAKLFASRGQGVVVQVSSRDVPLSCEKRPYGLQYTVAKMVVQKKHEHRERLAN
PETGKVFLEGLFLRSLERQAAAVGMVLPRDLVVSFKGAERVSSVKLRPDSTLAHGSLRHAVFEVNARLGG
LWSVGFLLSKGFGHINTDLQLGQGGTRHALSK
>IV-A-Csf5_WP_023100584.1 hypothetical protein [Pseudomonas aeruginosa]
MHNAGNNTWSVTFFRTGAPIFPDVARATTAKLLDGVLPQDRVRPLMHYTETTAAPGFSPVKFIGAKNGFG
VLAYGPAAQATLDELANAIAICWSAKLGAPVIQDSSSGTFEAKPLPYFVDLTIPRIVIQKKPRHQAAIQA
DMARHLSRLILNSITSQCAFAGIALPLQLQVQPIHWESGSPARLGHGGAALAALRNLQFRANVKLDGWWS
LGYITAKGYGNLNCTAAAARAPRKQETSAHA
